# Supplementary material for: Strategy and Performance Evaluation of Low-Frequency Variant Calling for SARS-CoV-2 Using Targeted Deep Illumina Sequencing
Source: Front Microbiol. 2021 Oct 13;12:747458. doi: 10.3389/fmicb.2021.747458 (PMC8548777; doi:10.3389/fmicb.2021.747458)
Supplement: Supplementary file 2 [file Table_1.XLSX]

## Sheet: Sheet1
Run	WT/B.1.1.7	ReleaseDate	LoadDate	spots	bases	spots_with_mates	avgLength	size_MB	Experiment	LibraryLayout	Platform	Model	SRAStudy	Sample	BioSample	SampleType	TaxID	ScientificName	SampleName	Tumor	CenterName	Submission
ERR5038605	B.1.1.7	2021-01-08 18:32:00	2021-01-17 04:14:00	2438761	1025130623	2431735	420	85	ERX4844953	PAIRED	ILLUMINA	Illumina NovaSeq 6000	ERP121228	ERS5507276	SAMEA7759947	simple	2697049	Severe acute respiratory syndrome coronavirus 2	SAMEA7759947	no	WELLCOME SANGER INSTITUTE	ERA3205716
ERR5038633	B.1.1.7	2021-01-08 18:32:00	2021-01-17 04:15:00	2731033	1147186006	2720506	420	99	ERX4844981	PAIRED	ILLUMINA	Illumina NovaSeq 6000	ERP121228	ERS5507304	SAMEA7759975	simple	2697049	Severe acute respiratory syndrome coronavirus 2	SAMEA7759975	no	WELLCOME SANGER INSTITUTE	ERA3205716
ERR5038735	B.1.1.7	2021-01-08 18:32:00	2021-01-17 05:16:00	2402071	1009896948	2396888	420	83	ERX4845083	PAIRED	ILLUMINA	Illumina NovaSeq 6000	ERP121228	ERS5507406	SAMEA7760077	simple	2697049	Severe acute respiratory syndrome coronavirus 2	SAMEA7760077	no	WELLCOME SANGER INSTITUTE	ERA3205716
ERR5038736	B.1.1.7	2021-01-08 18:32:00	2021-01-17 05:15:00	1791425	753367999	1788526	420	62	ERX4845084	PAIRED	ILLUMINA	Illumina NovaSeq 6000	ERP121228	ERS5507407	SAMEA7760078	simple	2697049	Severe acute respiratory syndrome coronavirus 2	SAMEA7760078	no	WELLCOME SANGER INSTITUTE	ERA3205716
ERR5038739	B.1.1.7	2021-01-08 18:32:00	2021-01-17 05:16:00	2195756	922491353	2187582	420	78	ERX4845087	PAIRED	ILLUMINA	Illumina NovaSeq 6000	ERP121228	ERS5507410	SAMEA7760081	simple	2697049	Severe acute respiratory syndrome coronavirus 2	SAMEA7760081	no	WELLCOME SANGER INSTITUTE	ERA3205716
ERR5038742	B.1.1.7	2021-01-08 18:32:00	2021-01-17 05:16:00	2123213	892523198	2118093	420	79	ERX4845090	PAIRED	ILLUMINA	Illumina NovaSeq 6000	ERP121228	ERS5507413	SAMEA7760084	simple	2697049	Severe acute respiratory syndrome coronavirus 2	SAMEA7760084	no	WELLCOME SANGER INSTITUTE	ERA3205716
ERR5038758	B.1.1.7	2021-01-08 18:32:00	2021-01-17 05:16:00	2640466	1108287038	2626019	419	107	ERX4845106	PAIRED	ILLUMINA	Illumina NovaSeq 6000	ERP121228	ERS5507429	SAMEA7760100	simple	2697049	Severe acute respiratory syndrome coronavirus 2	SAMEA7760100	no	WELLCOME SANGER INSTITUTE	ERA3205716
ERR5038793	B.1.1.7	2021-01-08 18:32:00	2021-01-17 05:16:00	2844242	1195177189	2835613	420	106	ERX4845141	PAIRED	ILLUMINA	Illumina NovaSeq 6000	ERP121228	ERS5507464	SAMEA7760135	simple	2697049	Severe acute respiratory syndrome coronavirus 2	SAMEA7760135	no	WELLCOME SANGER INSTITUTE	ERA3205716
ERR5039041	B.1.1.7	2021-01-08 19:59:00	2021-01-17 05:15:00	1742226	732417672	1739206	420	62	ERX4845389	PAIRED	ILLUMINA	Illumina NovaSeq 6000	ERP121228	ERS5507712	SAMEA7760383	simple	2697049	Severe acute respiratory syndrome coronavirus 2	SAMEA7760383	no	WELLCOME SANGER INSTITUTE	ERA3205717
ERR5039064	B.1.1.7	2021-01-08 19:59:00	2021-01-17 05:16:00	1843421	773696502	1833727	419	71	ERX4845412	PAIRED	ILLUMINA	Illumina NovaSeq 6000	ERP121228	ERS5507735	SAMEA7760406	simple	2697049	Severe acute respiratory syndrome coronavirus 2	SAMEA7760406	no	WELLCOME SANGER INSTITUTE	ERA3205717
ERR5039065	B.1.1.7	2021-01-08 19:59:00	2021-01-17 05:15:00	2024908	851368209	2021388	420	68	ERX4845413	PAIRED	ILLUMINA	Illumina NovaSeq 6000	ERP121228	ERS5507736	SAMEA7760407	simple	2697049	Severe acute respiratory syndrome coronavirus 2	SAMEA7760407	no	WELLCOME SANGER INSTITUTE	ERA3205717
ERR5039144	B.1.1.7	2021-01-08 19:59:00	2021-01-17 05:16:00	2185237	918693702	2181241	420	78	ERX4845492	PAIRED	ILLUMINA	Illumina NovaSeq 6000	ERP121228	ERS5507815	SAMEA7760486	simple	2697049	Severe acute respiratory syndrome coronavirus 2	SAMEA7760486	no	WELLCOME SANGER INSTITUTE	ERA3205717
ERR5039145	B.1.1.7	2021-01-08 19:59:00	2021-01-17 05:15:00	1897004	797505284	1894178	420	65	ERX4845493	PAIRED	ILLUMINA	Illumina NovaSeq 6000	ERP121228	ERS5507816	SAMEA7760487	simple	2697049	Severe acute respiratory syndrome coronavirus 2	SAMEA7760487	no	WELLCOME SANGER INSTITUTE	ERA3205717
ERR5039148	B.1.1.7	2021-01-08 19:59:00	2021-01-17 05:15:00	1700594	714926694	1697142	420	60	ERX4845496	PAIRED	ILLUMINA	Illumina NovaSeq 6000	ERP121228	ERS5507819	SAMEA7760490	simple	2697049	Severe acute respiratory syndrome coronavirus 2	SAMEA7760490	no	WELLCOME SANGER INSTITUTE	ERA3205717
ERR5039150	B.1.1.7	2021-01-08 19:59:00	2021-01-17 05:16:00	2013534	846605936	2009749	420	70	ERX4845498	PAIRED	ILLUMINA	Illumina NovaSeq 6000	ERP121228	ERS5507821	SAMEA7760492	simple	2697049	Severe acute respiratory syndrome coronavirus 2	SAMEA7760492	no	WELLCOME SANGER INSTITUTE	ERA3205717
ERR5039155	B.1.1.7	2021-01-08 19:59:00	2021-01-17 05:16:00	1799998	756646346	1796227	420	62	ERX4845503	PAIRED	ILLUMINA	Illumina NovaSeq 6000	ERP121228	ERS5507826	SAMEA7760497	simple	2697049	Severe acute respiratory syndrome coronavirus 2	SAMEA7760497	no	WELLCOME SANGER INSTITUTE	ERA3205717
ERR5039156	B.1.1.7	2021-01-08 19:59:00	2021-01-17 05:16:00	1888873	793281217	1881254	419	74	ERX4845504	PAIRED	ILLUMINA	Illumina NovaSeq 6000	ERP121228	ERS5507827	SAMEA7760498	simple	2697049	Severe acute respiratory syndrome coronavirus 2	SAMEA7760498	no	WELLCOME SANGER INSTITUTE	ERA3205717
ERR5039160	B.1.1.7	2021-01-08 19:59:00	2021-01-17 05:16:00	1902811	799207724	1895785	420	73	ERX4845508	PAIRED	ILLUMINA	Illumina NovaSeq 6000	ERP121228	ERS5507831	SAMEA7760502	simple	2697049	Severe acute respiratory syndrome coronavirus 2	SAMEA7760502	no	WELLCOME SANGER INSTITUTE	ERA3205717
ERR5039165	B.1.1.7	2021-01-08 19:59:00	2021-01-17 05:15:00	1675264	704342745	1672042	420	60	ERX4845513	PAIRED	ILLUMINA	Illumina NovaSeq 6000	ERP121228	ERS5507836	SAMEA7760507	simple	2697049	Severe acute respiratory syndrome coronavirus 2	SAMEA7760507	no	WELLCOME SANGER INSTITUTE	ERA3205717
ERR5039182	B.1.1.7	2021-01-08 19:59:00	2021-01-21 20:32:00	1214583	510648355	1212602	420	40	ERX4845530	PAIRED	ILLUMINA	Illumina NovaSeq 6000	ERP121228	ERS5507853	SAMEA7760524	simple	2697049	Severe acute respiratory syndrome coronavirus 2	SAMEA7760524	no	WELLCOME SANGER INSTITUTE	ERA3205717
ERR5039183	B.1.1.7	2021-01-08 19:59:00	2021-01-17 05:16:00	2178771	916004858	2174852	420	77	ERX4845531	PAIRED	ILLUMINA	Illumina NovaSeq 6000	ERP121228	ERS5507854	SAMEA7760525	simple	2697049	Severe acute respiratory syndrome coronavirus 2	SAMEA7760525	no	WELLCOME SANGER INSTITUTE	ERA3205717
ERR5039187	B.1.1.7	2021-01-08 19:59:00	2021-01-17 05:15:00	1138720	478693931	1137022	420	38	ERX4845535	PAIRED	ILLUMINA	Illumina NovaSeq 6000	ERP121228	ERS5507858	SAMEA7760529	simple	2697049	Severe acute respiratory syndrome coronavirus 2	SAMEA7760529	no	WELLCOME SANGER INSTITUTE	ERA3205717
ERR5039209	B.1.1.7	2021-01-08 19:59:00	2021-01-17 05:15:00	1505808	633109179	1503109	420	50	ERX4845557	PAIRED	ILLUMINA	Illumina NovaSeq 6000	ERP121228	ERS5507880	SAMEA7760551	simple	2697049	Severe acute respiratory syndrome coronavirus 2	SAMEA7760551	no	WELLCOME SANGER INSTITUTE	ERA3205717
ERR5039216	B.1.1.7	2021-01-08 19:59:00	2021-01-17 06:16:00	1862822	783187645	1859819	420	65	ERX4845564	PAIRED	ILLUMINA	Illumina NovaSeq 6000	ERP121228	ERS5507887	SAMEA7760558	simple	2697049	Severe acute respiratory syndrome coronavirus 2	SAMEA7760558	no	WELLCOME SANGER INSTITUTE	ERA3205717
ERR5039217	B.1.1.7	2021-01-08 19:59:00	2021-01-17 06:16:00	1959853	823888472	1956187	420	68	ERX4845565	PAIRED	ILLUMINA	Illumina NovaSeq 6000	ERP121228	ERS5507888	SAMEA7760559	simple	2697049	Severe acute respiratory syndrome coronavirus 2	SAMEA7760559	no	WELLCOME SANGER INSTITUTE	ERA3205717
ERR5039333	B.1.1.7	2021-01-08 20:10:00	2021-01-17 06:17:00	2069418	869008383	2060916	419	80	ERX4845681	PAIRED	ILLUMINA	Illumina NovaSeq 6000	ERP121228	ERS5508004	SAMEA7760676	simple	2697049	Severe acute respiratory syndrome coronavirus 2	SAMEA7760676	no	WELLCOME SANGER INSTITUTE	ERA3205717
ERR5039349	B.1.1.7	2021-01-08 20:10:00	2021-01-17 06:16:00	1745336	733434059	1740262	420	65	ERX4845697	PAIRED	ILLUMINA	Illumina NovaSeq 6000	ERP121228	ERS5508020	SAMEA7760692	simple	2697049	Severe acute respiratory syndrome coronavirus 2	SAMEA7760692	no	WELLCOME SANGER INSTITUTE	ERA3205717
ERR5039350	B.1.1.7	2021-01-08 20:10:00	2021-01-17 06:16:00	1704732	716529172	1700687	420	60	ERX4845698	PAIRED	ILLUMINA	Illumina NovaSeq 6000	ERP121228	ERS5508021	SAMEA7760693	simple	2697049	Severe acute respiratory syndrome coronavirus 2	SAMEA7760693	no	WELLCOME SANGER INSTITUTE	ERA3205717
ERR5039367	B.1.1.7	2021-01-08 20:10:00	2021-01-17 06:16:00	1587715	666758600	1581978	419	62	ERX4845715	PAIRED	ILLUMINA	Illumina NovaSeq 6000	ERP121228	ERS5508038	SAMEA7760710	simple	2697049	Severe acute respiratory syndrome coronavirus 2	SAMEA7760710	no	WELLCOME SANGER INSTITUTE	ERA3205717
ERR5039368	B.1.1.7	2021-01-08 20:10:00	2021-01-17 06:16:00	1903292	798797877	1893318	419	77	ERX4845716	PAIRED	ILLUMINA	Illumina NovaSeq 6000	ERP121228	ERS5508039	SAMEA7760711	simple	2697049	Severe acute respiratory syndrome coronavirus 2	SAMEA7760711	no	WELLCOME SANGER INSTITUTE	ERA3205717
ERR5039369	B.1.1.7	2021-01-08 20:10:00	2021-01-17 06:16:00	1428704	600662038	1425687	420	50	ERX4845717	PAIRED	ILLUMINA	Illumina NovaSeq 6000	ERP121228	ERS5508040	SAMEA7760712	simple	2697049	Severe acute respiratory syndrome coronavirus 2	SAMEA7760712	no	WELLCOME SANGER INSTITUTE	ERA3205717
ERR5039371	B.1.1.7	2021-01-08 20:10:00	2021-01-17 06:16:00	1543815	648605297	1538540	420	56	ERX4845719	PAIRED	ILLUMINA	Illumina NovaSeq 6000	ERP121228	ERS5508042	SAMEA7760714	simple	2697049	Severe acute respiratory syndrome coronavirus 2	SAMEA7760714	no	WELLCOME SANGER INSTITUTE	ERA3205717
ERR5039375	B.1.1.7	2021-01-08 20:10:00	2021-01-17 06:16:00	1571454	659726422	1564164	419	62	ERX4845723	PAIRED	ILLUMINA	Illumina NovaSeq 6000	ERP121228	ERS5508046	SAMEA7760718	simple	2697049	Severe acute respiratory syndrome coronavirus 2	SAMEA7760718	no	WELLCOME SANGER INSTITUTE	ERA3205717
ERR5039381	B.1.1.7	2021-01-08 20:10:00	2021-01-17 06:16:00	1891619	794387509	1884095	419	73	ERX4845729	PAIRED	ILLUMINA	Illumina NovaSeq 6000	ERP121228	ERS5508052	SAMEA7760724	simple	2697049	Severe acute respiratory syndrome coronavirus 2	SAMEA7760724	no	WELLCOME SANGER INSTITUTE	ERA3205717
ERR5039408	B.1.1.7	2021-01-08 20:10:00	2021-01-17 06:16:00	1736235	726709657	1718196	418	74	ERX4845756	PAIRED	ILLUMINA	Illumina NovaSeq 6000	ERP121228	ERS5508079	SAMEA7760751	simple	2697049	Severe acute respiratory syndrome coronavirus 2	SAMEA7760751	no	WELLCOME SANGER INSTITUTE	ERA3205717
ERR5039409	B.1.1.7	2021-01-08 20:10:00	2021-01-17 06:16:00	1631634	685397137	1625821	420	62	ERX4845757	PAIRED	ILLUMINA	Illumina NovaSeq 6000	ERP121228	ERS5508080	SAMEA7760752	simple	2697049	Severe acute respiratory syndrome coronavirus 2	SAMEA7760752	no	WELLCOME SANGER INSTITUTE	ERA3205717
ERR5039410	B.1.1.7	2021-01-08 20:10:00	2021-01-17 06:17:00	1509730	634178429	1504313	420	57	ERX4845758	PAIRED	ILLUMINA	Illumina NovaSeq 6000	ERP121228	ERS5508081	SAMEA7760753	simple	2697049	Severe acute respiratory syndrome coronavirus 2	SAMEA7760753	no	WELLCOME SANGER INSTITUTE	ERA3205717
ERR5039425	B.1.1.7	2021-01-08 20:10:00	2021-01-17 06:17:00	2709293	1137086509	2694957	419	110	ERX4845773	PAIRED	ILLUMINA	Illumina NovaSeq 6000	ERP121228	ERS5508096	SAMEA7760768	simple	2697049	Severe acute respiratory syndrome coronavirus 2	SAMEA7760768	no	WELLCOME SANGER INSTITUTE	ERA3205717
ERR5039428	B.1.1.7	2021-01-08 20:10:00	2021-01-17 06:16:00	2270968	953834067	2262624	420	91	ERX4845776	PAIRED	ILLUMINA	Illumina NovaSeq 6000	ERP121228	ERS5508099	SAMEA7760771	simple	2697049	Severe acute respiratory syndrome coronavirus 2	SAMEA7760771	no	WELLCOME SANGER INSTITUTE	ERA3205717
ERR5039439	B.1.1.7	2021-01-08 20:10:00	2021-01-17 06:16:00	2149082	901835250	2137134	419	85	ERX4845787	PAIRED	ILLUMINA	Illumina NovaSeq 6000	ERP121228	ERS5508110	SAMEA7760782	simple	2697049	Severe acute respiratory syndrome coronavirus 2	SAMEA7760782	no	WELLCOME SANGER INSTITUTE	ERA3205717
ERR5039455	B.1.1.7	2021-01-08 20:10:00	2021-01-17 06:16:00	1481452	622701176	1477901	420	54	ERX4845803	PAIRED	ILLUMINA	Illumina NovaSeq 6000	ERP121228	ERS5508126	SAMEA7760798	simple	2697049	Severe acute respiratory syndrome coronavirus 2	SAMEA7760798	no	WELLCOME SANGER INSTITUTE	ERA3205717
ERR5039462	B.1.1.7	2021-01-09 11:31:00	2021-01-17 06:16:00	1362041	572294801	1358177	420	49	ERX4845810	PAIRED	ILLUMINA	Illumina NovaSeq 6000	ERP121228	ERS5508133	SAMEA7760805	simple	2697049	Severe acute respiratory syndrome coronavirus 2	SAMEA7760805	no	WELLCOME SANGER INSTITUTE	ERA3205717
ERR5039504	B.1.1.7	2021-01-09 11:31:00	2021-01-17 06:16:00	1729410	727043827	1725988	420	61	ERX4845852	PAIRED	ILLUMINA	Illumina NovaSeq 6000	ERP121228	ERS5508175	SAMEA7760847	simple	2697049	Severe acute respiratory syndrome coronavirus 2	SAMEA7760847	no	WELLCOME SANGER INSTITUTE	ERA3205717
ERR5039506	B.1.1.7	2021-01-09 11:31:00	2021-01-17 06:17:00	2186440	918029868	2177371	419	85	ERX4845854	PAIRED	ILLUMINA	Illumina NovaSeq 6000	ERP121228	ERS5508177	SAMEA7760849	simple	2697049	Severe acute respiratory syndrome coronavirus 2	SAMEA7760849	no	WELLCOME SANGER INSTITUTE	ERA3205717
ERR5039509	B.1.1.7	2021-01-09 11:31:00	2021-01-17 06:17:00	1581904	664977924	1578173	420	56	ERX4845857	PAIRED	ILLUMINA	Illumina NovaSeq 6000	ERP121228	ERS5508180	SAMEA7760852	simple	2697049	Severe acute respiratory syndrome coronavirus 2	SAMEA7760852	no	WELLCOME SANGER INSTITUTE	ERA3205717
ERR5039511	B.1.1.7	2021-01-09 11:31:00	2021-01-17 06:17:00	2089778	878376427	2084580	420	78	ERX4845859	PAIRED	ILLUMINA	Illumina NovaSeq 6000	ERP121228	ERS5508182	SAMEA7760854	simple	2697049	Severe acute respiratory syndrome coronavirus 2	SAMEA7760854	no	WELLCOME SANGER INSTITUTE	ERA3205717
ERR5039512	B.1.1.7	2021-01-09 11:31:00	2021-01-17 06:17:00	2430802	1020990860	2422469	420	93	ERX4845860	PAIRED	ILLUMINA	Illumina NovaSeq 6000	ERP121228	ERS5508183	SAMEA7760855	simple	2697049	Severe acute respiratory syndrome coronavirus 2	SAMEA7760855	no	WELLCOME SANGER INSTITUTE	ERA3205717
ERR5039513	B.1.1.7	2021-01-09 11:31:00	2021-01-17 06:16:00	2023893	850891682	2019914	420	72	ERX4845861	PAIRED	ILLUMINA	Illumina NovaSeq 6000	ERP121228	ERS5508184	SAMEA7760856	simple	2697049	Severe acute respiratory syndrome coronavirus 2	SAMEA7760856	no	WELLCOME SANGER INSTITUTE	ERA3205717
ERR5039559	B.1.1.7	2021-01-09 11:31:00	2021-01-17 06:16:00	2102678	882997138	2094583	419	82	ERX4845907	PAIRED	ILLUMINA	Illumina NovaSeq 6000	ERP121228	ERS5508230	SAMEA7760902	simple	2697049	Severe acute respiratory syndrome coronavirus 2	SAMEA7760902	no	WELLCOME SANGER INSTITUTE	ERA3205717
ERR5040413	B.1.1.7	2021-01-09 12:09:00	2021-01-17 06:17:00	2438449	1022604487	2423084	419	103	ERX4846761	PAIRED	ILLUMINA	Illumina NovaSeq 6000	ERP121228	ERS5510005	SAMEA7762746	simple	2697049	Severe acute respiratory syndrome coronavirus 2	SAMEA7762746	no	WELLCOME SANGER INSTITUTE	ERA3205719
ERR5040423	B.1.1.7	2021-01-09 12:09:00	2021-01-17 06:17:00	2498074	1049898072	2491459	420	89	ERX4846771	PAIRED	ILLUMINA	Illumina NovaSeq 6000	ERP121228	ERS5510015	SAMEA7762756	simple	2697049	Severe acute respiratory syndrome coronavirus 2	SAMEA7762756	no	WELLCOME SANGER INSTITUTE	ERA3205719
ERR5040449	B.1.1.7	2021-01-09 12:09:00	2021-01-17 06:16:00	1988826	835056884	1982014	419	75	ERX4846797	PAIRED	ILLUMINA	Illumina NovaSeq 6000	ERP121228	ERS5510041	SAMEA7762782	simple	2697049	Severe acute respiratory syndrome coronavirus 2	SAMEA7762782	no	WELLCOME SANGER INSTITUTE	ERA3205719
ERR5040453	B.1.1.7	2021-01-09 12:09:00	2021-01-17 06:18:00	2512661	1054588695	2500757	419	102	ERX4846801	PAIRED	ILLUMINA	Illumina NovaSeq 6000	ERP121228	ERS5510045	SAMEA7762786	simple	2697049	Severe acute respiratory syndrome coronavirus 2	SAMEA7762786	no	WELLCOME SANGER INSTITUTE	ERA3205719
ERR5040456	B.1.1.7	2021-01-09 12:09:00	2021-01-17 06:16:00	1434569	602763192	1431518	420	51	ERX4846804	PAIRED	ILLUMINA	Illumina NovaSeq 6000	ERP121228	ERS5510048	SAMEA7762789	simple	2697049	Severe acute respiratory syndrome coronavirus 2	SAMEA7762789	no	WELLCOME SANGER INSTITUTE	ERA3205719
ERR5040457	B.1.1.7	2021-01-09 12:09:00	2021-01-17 06:17:00	2233389	937659473	2224557	419	88	ERX4846805	PAIRED	ILLUMINA	Illumina NovaSeq 6000	ERP121228	ERS5510049	SAMEA7762790	simple	2697049	Severe acute respiratory syndrome coronavirus 2	SAMEA7762790	no	WELLCOME SANGER INSTITUTE	ERA3205719
ERR5040462	B.1.1.7	2021-01-09 12:09:00	2021-01-17 06:16:00	1419151	596273256	1415822	420	50	ERX4846810	PAIRED	ILLUMINA	Illumina NovaSeq 6000	ERP121228	ERS5510054	SAMEA7762795	simple	2697049	Severe acute respiratory syndrome coronavirus 2	SAMEA7762795	no	WELLCOME SANGER INSTITUTE	ERA3205719
ERR5040464	B.1.1.7	2021-01-09 12:09:00	2021-01-17 06:26:00	1676978	704208802	1671196	419	64	ERX4846812	PAIRED	ILLUMINA	Illumina NovaSeq 6000	ERP121228	ERS5510056	SAMEA7762797	simple	2697049	Severe acute respiratory syndrome coronavirus 2	SAMEA7762797	no	WELLCOME SANGER INSTITUTE	ERA3205719
ERR5040467	B.1.1.7	2021-01-09 12:09:00	2021-01-17 06:16:00	2020336	848667976	2015172	420	74	ERX4846815	PAIRED	ILLUMINA	Illumina NovaSeq 6000	ERP121228	ERS5510059	SAMEA7762800	simple	2697049	Severe acute respiratory syndrome coronavirus 2	SAMEA7762800	no	WELLCOME SANGER INSTITUTE	ERA3205719
ERR5040477	B.1.1.7	2021-01-09 12:09:00	2021-01-17 07:16:00	1635113	687159790	1631570	420	60	ERX4846825	PAIRED	ILLUMINA	Illumina NovaSeq 6000	ERP121228	ERS5510069	SAMEA7762810	simple	2697049	Severe acute respiratory syndrome coronavirus 2	SAMEA7762810	no	WELLCOME SANGER INSTITUTE	ERA3205719
ERR5040478	B.1.1.7	2021-01-09 12:09:00	2021-01-17 07:16:00	2252812	946311085	2246539	420	84	ERX4846826	PAIRED	ILLUMINA	Illumina NovaSeq 6000	ERP121228	ERS5510070	SAMEA7762811	simple	2697049	Severe acute respiratory syndrome coronavirus 2	SAMEA7762811	no	WELLCOME SANGER INSTITUTE	ERA3205719
ERR5040479	B.1.1.7	2021-01-09 12:09:00	2021-01-17 07:16:00	1970241	827637579	1964741	420	73	ERX4846827	PAIRED	ILLUMINA	Illumina NovaSeq 6000	ERP121228	ERS5510071	SAMEA7762812	simple	2697049	Severe acute respiratory syndrome coronavirus 2	SAMEA7762812	no	WELLCOME SANGER INSTITUTE	ERA3205719
ERR5040480	B.1.1.7	2021-01-09 12:09:00	2021-01-17 07:16:00	2335156	979715286	2323699	419	94	ERX4846828	PAIRED	ILLUMINA	Illumina NovaSeq 6000	ERP121228	ERS5510072	SAMEA7762813	simple	2697049	Severe acute respiratory syndrome coronavirus 2	SAMEA7762813	no	WELLCOME SANGER INSTITUTE	ERA3205719
ERR5040483	B.1.1.7	2021-01-09 12:09:00	2021-01-17 07:16:00	2189339	918592003	2178661	419	90	ERX4846831	PAIRED	ILLUMINA	Illumina NovaSeq 6000	ERP121228	ERS5510075	SAMEA7762816	simple	2697049	Severe acute respiratory syndrome coronavirus 2	SAMEA7762816	no	WELLCOME SANGER INSTITUTE	ERA3205719
ERR5040485	B.1.1.7	2021-01-09 12:09:00	2021-01-17 07:16:00	2258443	946113990	2239684	418	102	ERX4846833	PAIRED	ILLUMINA	Illumina NovaSeq 6000	ERP121228	ERS5510077	SAMEA7762818	simple	2697049	Severe acute respiratory syndrome coronavirus 2	SAMEA7762818	no	WELLCOME SANGER INSTITUTE	ERA3205719
ERR5040486	B.1.1.7	2021-01-09 12:09:00	2021-01-17 07:16:00	2304880	967632944	2295807	419	88	ERX4846834	PAIRED	ILLUMINA	Illumina NovaSeq 6000	ERP121228	ERS5510078	SAMEA7762819	simple	2697049	Severe acute respiratory syndrome coronavirus 2	SAMEA7762819	no	WELLCOME SANGER INSTITUTE	ERA3205719
ERR5040492	B.1.1.7	2021-01-09 12:09:00	2021-01-17 07:16:00	1675812	703898175	1671048	420	62	ERX4846840	PAIRED	ILLUMINA	Illumina NovaSeq 6000	ERP121228	ERS5510084	SAMEA7762825	simple	2697049	Severe acute respiratory syndrome coronavirus 2	SAMEA7762825	no	WELLCOME SANGER INSTITUTE	ERA3205719
ERR5040493	B.1.1.7	2021-01-09 12:09:00	2021-01-17 07:17:00	2312828	970279806	2300918	419	98	ERX4846841	PAIRED	ILLUMINA	Illumina NovaSeq 6000	ERP121228	ERS5510085	SAMEA7762826	simple	2697049	Severe acute respiratory syndrome coronavirus 2	SAMEA7762826	no	WELLCOME SANGER INSTITUTE	ERA3205719
ERR5040494	B.1.1.7	2021-01-09 12:09:00	2021-01-17 07:16:00	1576324	661972250	1571700	419	55	ERX4846842	PAIRED	ILLUMINA	Illumina NovaSeq 6000	ERP121228	ERS5510086	SAMEA7762827	simple	2697049	Severe acute respiratory syndrome coronavirus 2	SAMEA7762827	no	WELLCOME SANGER INSTITUTE	ERA3205719
ERR5040496	B.1.1.7	2021-01-09 12:09:00	2021-01-17 07:16:00	1918894	806305332	1915292	420	67	ERX4846844	PAIRED	ILLUMINA	Illumina NovaSeq 6000	ERP121228	ERS5510088	SAMEA7762829	simple	2697049	Severe acute respiratory syndrome coronavirus 2	SAMEA7762829	no	WELLCOME SANGER INSTITUTE	ERA3205719
ERR5040500	B.1.1.7	2021-01-09 12:09:00	2021-01-17 07:17:00	2369367	994039530	2357538	419	97	ERX4846848	PAIRED	ILLUMINA	Illumina NovaSeq 6000	ERP121228	ERS5510092	SAMEA7762833	simple	2697049	Severe acute respiratory syndrome coronavirus 2	SAMEA7762833	no	WELLCOME SANGER INSTITUTE	ERA3205719
ERR5040502	B.1.1.7	2021-01-09 12:09:00	2021-01-17 07:16:00	1950771	819446693	1945021	420	70	ERX4846850	PAIRED	ILLUMINA	Illumina NovaSeq 6000	ERP121228	ERS5510094	SAMEA7762835	simple	2697049	Severe acute respiratory syndrome coronavirus 2	SAMEA7762835	no	WELLCOME SANGER INSTITUTE	ERA3205719
ERR5040503	B.1.1.7	2021-01-09 12:09:00	2021-01-17 07:17:00	2680462	1126110231	2673208	420	102	ERX4846851	PAIRED	ILLUMINA	Illumina NovaSeq 6000	ERP121228	ERS5510095	SAMEA7762836	simple	2697049	Severe acute respiratory syndrome coronavirus 2	SAMEA7762836	no	WELLCOME SANGER INSTITUTE	ERA3205719
ERR5040505	B.1.1.7	2021-01-09 12:09:00	2021-01-17 07:17:00	2283292	956686393	2264868	418	101	ERX4846853	PAIRED	ILLUMINA	Illumina NovaSeq 6000	ERP121228	ERS5510097	SAMEA7762838	simple	2697049	Severe acute respiratory syndrome coronavirus 2	SAMEA7762838	no	WELLCOME SANGER INSTITUTE	ERA3205719
ERR5040506	B.1.1.7	2021-01-09 12:09:00	2021-01-17 07:16:00	1939507	814850826	1934759	420	68	ERX4846854	PAIRED	ILLUMINA	Illumina NovaSeq 6000	ERP121228	ERS5510098	SAMEA7762839	simple	2697049	Severe acute respiratory syndrome coronavirus 2	SAMEA7762839	no	WELLCOME SANGER INSTITUTE	ERA3205719
ERR5040509	B.1.1.7	2021-01-09 12:09:00	2021-01-17 07:16:00	1821848	763667911	1809807	419	80	ERX4846857	PAIRED	ILLUMINA	Illumina NovaSeq 6000	ERP121228	ERS5510101	SAMEA7762842	simple	2697049	Severe acute respiratory syndrome coronavirus 2	SAMEA7762842	no	WELLCOME SANGER INSTITUTE	ERA3205719
ERR5040510	B.1.1.7	2021-01-09 12:09:00	2021-01-17 07:16:00	2452817	1029289116	2441615	419	101	ERX4846858	PAIRED	ILLUMINA	Illumina NovaSeq 6000	ERP121228	ERS5510102	SAMEA7762843	simple	2697049	Severe acute respiratory syndrome coronavirus 2	SAMEA7762843	no	WELLCOME SANGER INSTITUTE	ERA3205719
ERR5040515	B.1.1.7	2021-01-09 12:09:00	2021-01-17 07:17:00	2338767	982133489	2330507	419	89	ERX4846863	PAIRED	ILLUMINA	Illumina NovaSeq 6000	ERP121228	ERS5510107	SAMEA7762848	simple	2697049	Severe acute respiratory syndrome coronavirus 2	SAMEA7762848	no	WELLCOME SANGER INSTITUTE	ERA3205719
ERR5040516	B.1.1.7	2021-01-09 12:09:00	2021-01-17 07:16:00	1424909	599108049	1422075	420	49	ERX4846864	PAIRED	ILLUMINA	Illumina NovaSeq 6000	ERP121228	ERS5510108	SAMEA7762849	simple	2697049	Severe acute respiratory syndrome coronavirus 2	SAMEA7762849	no	WELLCOME SANGER INSTITUTE	ERA3205719
ERR5040518	B.1.1.7	2021-01-09 12:09:00	2021-01-17 07:16:00	1408358	591790815	1405375	420	49	ERX4846866	PAIRED	ILLUMINA	Illumina NovaSeq 6000	ERP121228	ERS5510110	SAMEA7762851	simple	2697049	Severe acute respiratory syndrome coronavirus 2	SAMEA7762851	no	WELLCOME SANGER INSTITUTE	ERA3205719
ERR5040520	B.1.1.7	2021-01-09 12:09:00	2021-01-17 07:16:00	1664601	699225181	1659781	420	61	ERX4846868	PAIRED	ILLUMINA	Illumina NovaSeq 6000	ERP121228	ERS5510112	SAMEA7762853	simple	2697049	Severe acute respiratory syndrome coronavirus 2	SAMEA7762853	no	WELLCOME SANGER INSTITUTE	ERA3205719
ERR5040524	B.1.1.7	2021-01-09 12:09:00	2021-01-17 07:16:00	2574116	1081140738	2566692	420	98	ERX4846872	PAIRED	ILLUMINA	Illumina NovaSeq 6000	ERP121228	ERS5510116	SAMEA7762857	simple	2697049	Severe acute respiratory syndrome coronavirus 2	SAMEA7762857	no	WELLCOME SANGER INSTITUTE	ERA3205719
ERR5042607	B.1.1.7	2021-01-07 00:22:00	2021-01-21 20:33:00	2647002	1111388958	2633963	419	109	ERX4848955	PAIRED	ILLUMINA	Illumina NovaSeq 6000	ERP121228	ERS5512199	SAMEA7764945	simple	2697049	Severe acute respiratory syndrome coronavirus 2	SAMEA7764945	no	WELLCOME SANGER INSTITUTE	ERA3205723
ERR5049977	B.1.1.7	2021-01-09 12:40:00	2021-01-17 09:18:00	2141034	899526365	2133278	420	84	ERX4856325	PAIRED	ILLUMINA	Illumina NovaSeq 6000	ERP121228	ERS5513417	SAMEA7766165	simple	2697049	Severe acute respiratory syndrome coronavirus 2	SAMEA7766165	no	WELLCOME SANGER INSTITUTE	ERA3206147
ERR5049980	B.1.1.7	2021-01-09 12:40:00	2021-01-17 09:18:00	1934397	813166481	1929610	420	69	ERX4856328	PAIRED	ILLUMINA	Illumina NovaSeq 6000	ERP121228	ERS5513420	SAMEA7766168	simple	2697049	Severe acute respiratory syndrome coronavirus 2	SAMEA7766168	no	WELLCOME SANGER INSTITUTE	ERA3206147
ERR5051405	B.1.1.7	2021-01-09 13:07:00	2021-01-22 02:37:00	1683362	706989850	1676632	419	68	ERX4857737	PAIRED	ILLUMINA	Illumina NovaSeq 6000	ERP121228	ERS5514575	SAMEA7767324	simple	2697049	Severe acute respiratory syndrome coronavirus 2	SAMEA7767324	no	WELLCOME SANGER INSTITUTE	ERA3206384
ERR5052797	B.1.1.7	2021-01-09 14:01:00	2021-01-17 10:19:00	1359206	571359799	1355992	420	43	ERX4858866	PAIRED	ILLUMINA	Illumina NovaSeq 6000	ERP121228	ERS5516388	SAMEA7769140	simple	2697049	Severe acute respiratory syndrome coronavirus 2	SAMEA7769140	no	WELLCOME SANGER INSTITUTE	ERA3206549
ERR5052798	B.1.1.7	2021-01-09 14:01:00	2021-01-17 10:19:00	1549873	651630462	1546711	420	50	ERX4858867	PAIRED	ILLUMINA	Illumina NovaSeq 6000	ERP121228	ERS5516389	SAMEA7769141	simple	2697049	Severe acute respiratory syndrome coronavirus 2	SAMEA7769141	no	WELLCOME SANGER INSTITUTE	ERA3206549
ERR5052802	B.1.1.7	2021-01-09 14:01:00	2021-01-17 10:19:00	2039813	856898385	2032333	420	69	ERX4858871	PAIRED	ILLUMINA	Illumina NovaSeq 6000	ERP121228	ERS5516393	SAMEA7769145	simple	2697049	Severe acute respiratory syndrome coronavirus 2	SAMEA7769145	no	WELLCOME SANGER INSTITUTE	ERA3206549
ERR5053554	B.1.1.7	2021-01-11 00:21:00	2021-01-17 11:20:00	2212898	929123223	2206650	419	84	ERX4859623	PAIRED	ILLUMINA	Illumina NovaSeq 6000	ERP121228	ERS5517145	SAMEA7769898	simple	2697049	Severe acute respiratory syndrome coronavirus 2	SAMEA7769898	no	WELLCOME SANGER INSTITUTE	ERA3206551
ERR5053675	B.1.1.7	2021-01-11 04:20:00	2021-01-14 17:54:00	2748982	1154323801	2738734	419	107	ERX4859744	PAIRED	ILLUMINA	Illumina NovaSeq 6000	ERP121228	ERS5517266	SAMEA7770019	simple	2697049	Severe acute respiratory syndrome coronavirus 2	SAMEA7770019	no	WELLCOME SANGER INSTITUTE	ERA3206551
ERR5057687	B.1.1.7	2021-01-11 06:22:00	2021-01-15 00:47:00	1172964	492315175	1166809	419	47	ERX4863756	PAIRED	ILLUMINA	Illumina NovaSeq 6000	ERP121228	ERS5522219	SAMEA7774979	simple	2697049	Severe acute respiratory syndrome coronavirus 2	SAMEA7774979	no	WELLCOME SANGER INSTITUTE	ERA3206683
ERR5057689	B.1.1.7	2021-01-11 06:22:00	2021-01-15 00:45:00	2314205	972227850	2307323	420	86	ERX4863758	PAIRED	ILLUMINA	Illumina NovaSeq 6000	ERP121228	ERS5522221	SAMEA7774981	simple	2697049	Severe acute respiratory syndrome coronavirus 2	SAMEA7774981	no	WELLCOME SANGER INSTITUTE	ERA3206683
ERR5057696	B.1.1.7	2021-01-11 06:22:00	2021-01-15 00:46:00	1757839	737346151	1747090	419	75	ERX4863765	PAIRED	ILLUMINA	Illumina NovaSeq 6000	ERP121228	ERS5522228	SAMEA7774988	simple	2697049	Severe acute respiratory syndrome coronavirus 2	SAMEA7774988	no	WELLCOME SANGER INSTITUTE	ERA3206683
ERR5057703	B.1.1.7	2021-01-11 06:22:00	2021-01-15 00:47:00	1195134	502278285	1192095	420	41	ERX4863772	PAIRED	ILLUMINA	Illumina NovaSeq 6000	ERP121228	ERS5522235	SAMEA7774995	simple	2697049	Severe acute respiratory syndrome coronavirus 2	SAMEA7774995	no	WELLCOME SANGER INSTITUTE	ERA3206683
ERR5057709	B.1.1.7	2021-01-11 06:22:00	2021-01-15 00:48:00	1686118	708066189	1679112	419	65	ERX4863778	PAIRED	ILLUMINA	Illumina NovaSeq 6000	ERP121228	ERS5522241	SAMEA7775001	simple	2697049	Severe acute respiratory syndrome coronavirus 2	SAMEA7775001	no	WELLCOME SANGER INSTITUTE	ERA3206683
ERR5057724	B.1.1.7	2021-01-11 06:22:00	2021-01-15 00:43:00	1270165	533759515	1266373	420	45	ERX4863793	PAIRED	ILLUMINA	Illumina NovaSeq 6000	ERP121228	ERS5522256	SAMEA7775016	simple	2697049	Severe acute respiratory syndrome coronavirus 2	SAMEA7775016	no	WELLCOME SANGER INSTITUTE	ERA3206683
ERR5057730	B.1.1.7	2021-01-11 06:22:00	2021-01-15 00:46:00	1960505	823786367	1955067	420	72	ERX4863799	PAIRED	ILLUMINA	Illumina NovaSeq 6000	ERP121228	ERS5522262	SAMEA7775022	simple	2697049	Severe acute respiratory syndrome coronavirus 2	SAMEA7775022	no	WELLCOME SANGER INSTITUTE	ERA3206683
ERR5057752	B.1.1.7	2021-01-11 06:22:00	2021-01-15 00:46:00	1764431	741427535	1759867	420	65	ERX4863821	PAIRED	ILLUMINA	Illumina NovaSeq 6000	ERP121228	ERS5522284	SAMEA7775044	simple	2697049	Severe acute respiratory syndrome coronavirus 2	SAMEA7775044	no	WELLCOME SANGER INSTITUTE	ERA3206683
ERR5057782	B.1.1.7	2021-01-11 06:22:00	2021-01-15 00:49:00	2532328	1063485194	2523227	419	100	ERX4863851	PAIRED	ILLUMINA	Illumina NovaSeq 6000	ERP121228	ERS5522314	SAMEA7775074	simple	2697049	Severe acute respiratory syndrome coronavirus 2	SAMEA7775074	no	WELLCOME SANGER INSTITUTE	ERA3206683
ERR5057812	B.1.1.7	2021-01-11 06:39:00	2021-01-17 11:21:00	2307050	969013128	2299386	420	86	ERX4863881	PAIRED	ILLUMINA	Illumina NovaSeq 6000	ERP121228	ERS5522344	SAMEA7775104	simple	2697049	Severe acute respiratory syndrome coronavirus 2	SAMEA7775104	no	WELLCOME SANGER INSTITUTE	ERA3206683
ERR5057827	B.1.1.7	2021-01-11 06:39:00	2021-01-17 11:21:00	2275461	954895040	2263003	419	95	ERX4863896	PAIRED	ILLUMINA	Illumina NovaSeq 6000	ERP121228	ERS5522359	SAMEA7775119	simple	2697049	Severe acute respiratory syndrome coronavirus 2	SAMEA7775119	no	WELLCOME SANGER INSTITUTE	ERA3206683
ERR5057828	B.1.1.7	2021-01-11 06:39:00	2021-01-17 11:21:00	2055678	863349407	2048542	419	77	ERX4863897	PAIRED	ILLUMINA	Illumina NovaSeq 6000	ERP121228	ERS5522360	SAMEA7775120	simple	2697049	Severe acute respiratory syndrome coronavirus 2	SAMEA7775120	no	WELLCOME SANGER INSTITUTE	ERA3206683
ERR5057837	B.1.1.7	2021-01-11 06:39:00	2021-01-15 00:50:00	2722373	1142483121	2708181	419	112	ERX4863906	PAIRED	ILLUMINA	Illumina NovaSeq 6000	ERP121228	ERS5522369	SAMEA7775129	simple	2697049	Severe acute respiratory syndrome coronavirus 2	SAMEA7775129	no	WELLCOME SANGER INSTITUTE	ERA3206683
ERR5057839	B.1.1.7	2021-01-11 06:39:00	2021-01-15 00:50:00	1826743	767200351	1819541	419	71	ERX4863908	PAIRED	ILLUMINA	Illumina NovaSeq 6000	ERP121228	ERS5522371	SAMEA7775131	simple	2697049	Severe acute respiratory syndrome coronavirus 2	SAMEA7775131	no	WELLCOME SANGER INSTITUTE	ERA3206683
ERR5057864	B.1.1.7	2021-01-11 06:39:00	2021-01-15 00:55:00	1669427	701315164	1664081	420	61	ERX4863933	PAIRED	ILLUMINA	Illumina NovaSeq 6000	ERP121228	ERS5522396	SAMEA7775156	simple	2697049	Severe acute respiratory syndrome coronavirus 2	SAMEA7775156	no	WELLCOME SANGER INSTITUTE	ERA3206683
ERR5057877	B.1.1.7	2021-01-11 06:39:00	2021-01-15 00:53:00	1222275	513783502	1219481	420	42	ERX4863946	PAIRED	ILLUMINA	Illumina NovaSeq 6000	ERP121228	ERS5522409	SAMEA7775169	simple	2697049	Severe acute respiratory syndrome coronavirus 2	SAMEA7775169	no	WELLCOME SANGER INSTITUTE	ERA3206683
ERR5057881	B.1.1.7	2021-01-11 06:39:00	2021-01-17 11:20:00	1302234	547467269	1299827	420	45	ERX4863950	PAIRED	ILLUMINA	Illumina NovaSeq 6000	ERP121228	ERS5522413	SAMEA7775173	simple	2697049	Severe acute respiratory syndrome coronavirus 2	SAMEA7775173	no	WELLCOME SANGER INSTITUTE	ERA3206683
ERR5057883	B.1.1.7	2021-01-11 06:39:00	2021-01-17 11:21:00	2020710	848867498	2013805	420	74	ERX4863952	PAIRED	ILLUMINA	Illumina NovaSeq 6000	ERP121228	ERS5522415	SAMEA7775175	simple	2697049	Severe acute respiratory syndrome coronavirus 2	SAMEA7775175	no	WELLCOME SANGER INSTITUTE	ERA3206683
ERR5057916	B.1.1.7	2021-01-11 06:39:00	2021-01-15 02:24:00	1547978	650708716	1544677	420	55	ERX4863985	PAIRED	ILLUMINA	Illumina NovaSeq 6000	ERP121228	ERS5522448	SAMEA7775208	simple	2697049	Severe acute respiratory syndrome coronavirus 2	SAMEA7775208	no	WELLCOME SANGER INSTITUTE	ERA3206683
ERR5057934	B.1.1.7	2021-01-11 06:39:00	2021-01-15 02:25:00	1829264	768489644	1824137	420	67	ERX4864003	PAIRED	ILLUMINA	Illumina NovaSeq 6000	ERP121228	ERS5522466	SAMEA7775226	simple	2697049	Severe acute respiratory syndrome coronavirus 2	SAMEA7775226	no	WELLCOME SANGER INSTITUTE	ERA3206683
ERR5057993	B.1.1.7	2021-01-11 06:39:00	2021-01-15 02:31:00	2199245	921635226	2181413	419	96	ERX4864062	PAIRED	ILLUMINA	Illumina NovaSeq 6000	ERP121228	ERS5522525	SAMEA7775285	simple	2697049	Severe acute respiratory syndrome coronavirus 2	SAMEA7775285	no	WELLCOME SANGER INSTITUTE	ERA3206683
ERR5058465	B.1.1.7	2021-01-11 06:39:00	2021-01-15 02:34:00	1374051	577005937	1368613	419	55	ERX4864534	PAIRED	ILLUMINA	Illumina NovaSeq 6000	ERP121228	ERS5522997	SAMEA7775758	simple	2697049	Severe acute respiratory syndrome coronavirus 2	SAMEA7775758	no	WELLCOME SANGER INSTITUTE	ERA3206684
ERR5058470	B.1.1.7	2021-01-11 06:39:00	2021-01-15 02:39:00	1860576	781554226	1854061	420	71	ERX4864539	PAIRED	ILLUMINA	Illumina NovaSeq 6000	ERP121228	ERS5523002	SAMEA7775763	simple	2697049	Severe acute respiratory syndrome coronavirus 2	SAMEA7775763	no	WELLCOME SANGER INSTITUTE	ERA3206684
ERR5058477	B.1.1.7	2021-01-11 06:39:00	2021-01-15 03:50:00	1845654	775575149	1840322	420	67	ERX4864546	PAIRED	ILLUMINA	Illumina NovaSeq 6000	ERP121228	ERS5523009	SAMEA7775770	simple	2697049	Severe acute respiratory syndrome coronavirus 2	SAMEA7775770	no	WELLCOME SANGER INSTITUTE	ERA3206684
ERR5058478	B.1.1.7	2021-01-11 06:39:00	2021-01-15 03:53:00	1957247	822716915	1952670	420	73	ERX4864547	PAIRED	ILLUMINA	Illumina NovaSeq 6000	ERP121228	ERS5523010	SAMEA7775771	simple	2697049	Severe acute respiratory syndrome coronavirus 2	SAMEA7775771	no	WELLCOME SANGER INSTITUTE	ERA3206684
ERR5058479	B.1.1.7	2021-01-11 06:39:00	2021-01-15 03:55:00	2166975	910219027	2159595	420	87	ERX4864548	PAIRED	ILLUMINA	Illumina NovaSeq 6000	ERP121228	ERS5523011	SAMEA7775772	simple	2697049	Severe acute respiratory syndrome coronavirus 2	SAMEA7775772	no	WELLCOME SANGER INSTITUTE	ERA3206684
ERR5058480	B.1.1.7	2021-01-11 06:39:00	2021-01-15 03:51:00	1727290	723932773	1714420	419	76	ERX4864549	PAIRED	ILLUMINA	Illumina NovaSeq 6000	ERP121228	ERS5523012	SAMEA7775773	simple	2697049	Severe acute respiratory syndrome coronavirus 2	SAMEA7775773	no	WELLCOME SANGER INSTITUTE	ERA3206684
ERR5058492	B.1.1.7	2021-01-11 06:39:00	2021-01-15 03:57:00	1897442	797000468	1890529	420	69	ERX4864561	PAIRED	ILLUMINA	Illumina NovaSeq 6000	ERP121228	ERS5523024	SAMEA7775785	simple	2697049	Severe acute respiratory syndrome coronavirus 2	SAMEA7775785	no	WELLCOME SANGER INSTITUTE	ERA3206684
ERR5058493	B.1.1.7	2021-01-11 06:39:00	2021-01-15 03:58:00	1738516	730141175	1731816	419	68	ERX4864562	PAIRED	ILLUMINA	Illumina NovaSeq 6000	ERP121228	ERS5523025	SAMEA7775786	simple	2697049	Severe acute respiratory syndrome coronavirus 2	SAMEA7775786	no	WELLCOME SANGER INSTITUTE	ERA3206684
ERR5058505	B.1.1.7	2021-01-11 06:39:00	2021-01-15 04:00:00	1877726	788391822	1869607	419	72	ERX4864574	PAIRED	ILLUMINA	Illumina NovaSeq 6000	ERP121228	ERS5523037	SAMEA7775798	simple	2697049	Severe acute respiratory syndrome coronavirus 2	SAMEA7775798	no	WELLCOME SANGER INSTITUTE	ERA3206684
ERR5058506	B.1.1.7	2021-01-11 06:39:00	2021-01-15 04:00:00	1556065	653684981	1550998	420	62	ERX4864575	PAIRED	ILLUMINA	Illumina NovaSeq 6000	ERP121228	ERS5523038	SAMEA7775799	simple	2697049	Severe acute respiratory syndrome coronavirus 2	SAMEA7775799	no	WELLCOME SANGER INSTITUTE	ERA3206684
ERR5058508	B.1.1.7	2021-01-11 06:39:00	2021-01-15 04:00:00	1897172	797088712	1890752	420	69	ERX4864577	PAIRED	ILLUMINA	Illumina NovaSeq 6000	ERP121228	ERS5523040	SAMEA7775801	simple	2697049	Severe acute respiratory syndrome coronavirus 2	SAMEA7775801	no	WELLCOME SANGER INSTITUTE	ERA3206684
ERR5058509	B.1.1.7	2021-01-11 06:39:00	2021-01-15 04:09:00	2654626	1115437974	2646757	420	102	ERX4864578	PAIRED	ILLUMINA	Illumina NovaSeq 6000	ERP121228	ERS5523041	SAMEA7775802	simple	2697049	Severe acute respiratory syndrome coronavirus 2	SAMEA7775802	no	WELLCOME SANGER INSTITUTE	ERA3206684
ERR5058510	B.1.1.7	2021-01-11 06:39:00	2021-01-15 04:09:00	1649391	691454228	1637655	419	73	ERX4864579	PAIRED	ILLUMINA	Illumina NovaSeq 6000	ERP121228	ERS5523042	SAMEA7775803	simple	2697049	Severe acute respiratory syndrome coronavirus 2	SAMEA7775803	no	WELLCOME SANGER INSTITUTE	ERA3206684
ERR5058512	B.1.1.7	2021-01-11 06:39:00	2021-01-15 04:07:00	1789282	751143524	1781090	419	72	ERX4864581	PAIRED	ILLUMINA	Illumina NovaSeq 6000	ERP121228	ERS5523044	SAMEA7775805	simple	2697049	Severe acute respiratory syndrome coronavirus 2	SAMEA7775805	no	WELLCOME SANGER INSTITUTE	ERA3206684
ERR5058585	B.1.1.7	2021-01-11 06:42:00	2021-01-15 04:07:00	1998342	838911138	1989080	419	78	ERX4864654	PAIRED	ILLUMINA	Illumina NovaSeq 6000	ERP121228	ERS5523117	SAMEA7775878	simple	2697049	Severe acute respiratory syndrome coronavirus 2	SAMEA7775878	no	WELLCOME SANGER INSTITUTE	ERA3206684
ERR5058587	B.1.1.7	2021-01-11 06:42:00	2021-01-15 04:06:00	2425850	1018957471	2417261	420	93	ERX4864656	PAIRED	ILLUMINA	Illumina NovaSeq 6000	ERP121228	ERS5523119	SAMEA7775880	simple	2697049	Severe acute respiratory syndrome coronavirus 2	SAMEA7775880	no	WELLCOME SANGER INSTITUTE	ERA3206684
ERR5058588	B.1.1.7	2021-01-11 06:42:00	2021-01-15 04:11:00	2673866	1123937689	2667244	420	97	ERX4864657	PAIRED	ILLUMINA	Illumina NovaSeq 6000	ERP121228	ERS5523120	SAMEA7775881	simple	2697049	Severe acute respiratory syndrome coronavirus 2	SAMEA7775881	no	WELLCOME SANGER INSTITUTE	ERA3206684
ERR5058592	B.1.1.7	2021-01-11 06:42:00	2021-01-15 04:10:00	1804141	758067214	1798493	420	68	ERX4864661	PAIRED	ILLUMINA	Illumina NovaSeq 6000	ERP121228	ERS5523124	SAMEA7775885	simple	2697049	Severe acute respiratory syndrome coronavirus 2	SAMEA7775885	no	WELLCOME SANGER INSTITUTE	ERA3206684
ERR5058599	B.1.1.7	2021-01-11 06:42:00	2021-01-15 04:12:00	2937196	1233391392	2924718	419	114	ERX4864668	PAIRED	ILLUMINA	Illumina NovaSeq 6000	ERP121228	ERS5523131	SAMEA7775892	simple	2697049	Severe acute respiratory syndrome coronavirus 2	SAMEA7775892	no	WELLCOME SANGER INSTITUTE	ERA3206684
ERR5058601	B.1.1.7	2021-01-11 06:42:00	2021-01-15 04:11:00	2124966	892574185	2117024	420	79	ERX4864670	PAIRED	ILLUMINA	Illumina NovaSeq 6000	ERP121228	ERS5523133	SAMEA7775894	simple	2697049	Severe acute respiratory syndrome coronavirus 2	SAMEA7775894	no	WELLCOME SANGER INSTITUTE	ERA3206684
ERR5058618	B.1.1.7	2021-01-11 06:53:00	2021-01-15 04:45:00	3180074	1334731224	3161708	419	138	ERX4864687	PAIRED	ILLUMINA	Illumina NovaSeq 6000	ERP121228	ERS5523150	SAMEA7775911	simple	2697049	Severe acute respiratory syndrome coronavirus 2	SAMEA7775911	no	WELLCOME SANGER INSTITUTE	ERA3206685
ERR5058633	B.1.1.7	2021-01-11 06:53:00	2021-01-15 04:46:00	2688370	1128892644	2675009	419	109	ERX4864702	PAIRED	ILLUMINA	Illumina NovaSeq 6000	ERP121228	ERS5523165	SAMEA7775926	simple	2697049	Severe acute respiratory syndrome coronavirus 2	SAMEA7775926	no	WELLCOME SANGER INSTITUTE	ERA3206685
ERR5058639	B.1.1.7	2021-01-11 06:53:00	2021-01-15 04:47:00	1930456	810526696	1920725	419	80	ERX4864708	PAIRED	ILLUMINA	Illumina NovaSeq 6000	ERP121228	ERS5523171	SAMEA7775932	simple	2697049	Severe acute respiratory syndrome coronavirus 2	SAMEA7775932	no	WELLCOME SANGER INSTITUTE	ERA3206685
ERR5058649	B.1.1.7	2021-01-11 06:53:00	2021-01-15 04:49:00	2244764	943719994	2239131	420	83	ERX4864718	PAIRED	ILLUMINA	Illumina NovaSeq 6000	ERP121228	ERS5523181	SAMEA7775942	simple	2697049	Severe acute respiratory syndrome coronavirus 2	SAMEA7775942	no	WELLCOME SANGER INSTITUTE	ERA3206685
ERR5058655	B.1.1.7	2021-01-11 06:53:00	2021-01-15 04:50:00	1977112	829085607	1962234	419	87	ERX4864724	PAIRED	ILLUMINA	Illumina NovaSeq 6000	ERP121228	ERS5523187	SAMEA7775948	simple	2697049	Severe acute respiratory syndrome coronavirus 2	SAMEA7775948	no	WELLCOME SANGER INSTITUTE	ERA3206685
ERR5058676	B.1.1.7	2021-01-11 06:53:00	2021-01-15 04:45:00	2080754	874033013	2071768	420	83	ERX4864745	PAIRED	ILLUMINA	Illumina NovaSeq 6000	ERP121228	ERS5523208	SAMEA7775969	simple	2697049	Severe acute respiratory syndrome coronavirus 2	SAMEA7775969	no	WELLCOME SANGER INSTITUTE	ERA3206685
ERR5058711	B.1.1.7	2021-01-11 06:53:00	2021-01-15 04:49:00	2051711	862237465	2044712	420	78	ERX4864780	PAIRED	ILLUMINA	Illumina NovaSeq 6000	ERP121228	ERS5523243	SAMEA7776004	simple	2697049	Severe acute respiratory syndrome coronavirus 2	SAMEA7776004	no	WELLCOME SANGER INSTITUTE	ERA3206685
ERR5058752	B.1.1.7	2021-01-11 06:53:00	2021-01-15 06:02:00	2146089	901370152	2137037	420	88	ERX4864821	PAIRED	ILLUMINA	Illumina NovaSeq 6000	ERP121228	ERS5523284	SAMEA7776045	simple	2697049	Severe acute respiratory syndrome coronavirus 2	SAMEA7776045	no	WELLCOME SANGER INSTITUTE	ERA3206685
ERR5058756	B.1.1.7	2021-01-11 06:53:00	2021-01-15 06:02:00	2022071	849384418	2013643	420	80	ERX4864825	PAIRED	ILLUMINA	Illumina NovaSeq 6000	ERP121228	ERS5523288	SAMEA7776049	simple	2697049	Severe acute respiratory syndrome coronavirus 2	SAMEA7776049	no	WELLCOME SANGER INSTITUTE	ERA3206685
ERR5058759	B.1.1.7	2021-01-11 06:53:00	2021-01-15 06:04:00	2674090	1122329390	2658733	419	115	ERX4864828	PAIRED	ILLUMINA	Illumina NovaSeq 6000	ERP121228	ERS5523291	SAMEA7776052	simple	2697049	Severe acute respiratory syndrome coronavirus 2	SAMEA7776052	no	WELLCOME SANGER INSTITUTE	ERA3206685
ERR5058760	B.1.1.7	2021-01-11 06:53:00	2021-01-15 06:00:00	1956175	821814616	1948531	420	76	ERX4864829	PAIRED	ILLUMINA	Illumina NovaSeq 6000	ERP121228	ERS5523292	SAMEA7776053	simple	2697049	Severe acute respiratory syndrome coronavirus 2	SAMEA7776053	no	WELLCOME SANGER INSTITUTE	ERA3206685
ERR5058768	B.1.1.7	2021-01-11 06:53:00	2021-01-15 05:58:00	1907039	801274937	1899878	420	73	ERX4864837	PAIRED	ILLUMINA	Illumina NovaSeq 6000	ERP121228	ERS5523300	SAMEA7776061	simple	2697049	Severe acute respiratory syndrome coronavirus 2	SAMEA7776061	no	WELLCOME SANGER INSTITUTE	ERA3206685
ERR5058791	B.1.1.7	2021-01-11 06:53:00	2021-01-15 06:01:00	2625448	1101887883	2610056	419	112	ERX4864860	PAIRED	ILLUMINA	Illumina NovaSeq 6000	ERP121228	ERS5523323	SAMEA7776084	simple	2697049	Severe acute respiratory syndrome coronavirus 2	SAMEA7776084	no	WELLCOME SANGER INSTITUTE	ERA3206685
ERR5058861	B.1.1.7	2021-01-11 06:53:00	2021-01-15 06:57:00	2171926	904640458	2126071	416	107	ERX4864930	PAIRED	ILLUMINA	Illumina NovaSeq 6000	ERP121228	ERS5523393	SAMEA7776154	simple	2697049	Severe acute respiratory syndrome coronavirus 2	SAMEA7776154	no	WELLCOME SANGER INSTITUTE	ERA3206685
ERR5058948	B.1.1.7	2021-01-11 06:53:00	2021-01-15 07:05:00	1448352	608230517	1442503	419	49	ERX4865017	PAIRED	ILLUMINA	Illumina NovaSeq 6000	ERP121228	ERS5523480	SAMEA7776241	simple	2697049	Severe acute respiratory syndrome coronavirus 2	SAMEA7776241	no	WELLCOME SANGER INSTITUTE	ERA3206685
ERR5058968	B.1.1.7	2021-01-11 06:53:00	2021-01-15 07:34:00	1199776	503761740	1195191	419	41	ERX4865037	PAIRED	ILLUMINA	Illumina NovaSeq 6000	ERP121228	ERS5523500	SAMEA7776261	simple	2697049	Severe acute respiratory syndrome coronavirus 2	SAMEA7776261	no	WELLCOME SANGER INSTITUTE	ERA3206685
ERR5058982	B.1.1.7	2021-01-11 06:53:37	00:00:00	0	0	0	0	0	ERX4865051	PAIRED	ILLUMINA	Illumina NovaSeq 6000	ERP121228	PRJEB37886	SAMEA7776275	simple	2697049	Severe acute respiratory syndrome coronavirus 2	SAMEA7776275	no	WELLCOME SANGER INSTITUTE	ERA3206685
ERR5058984	B.1.1.7	2021-01-11 06:53:00	2021-01-15 07:35:00	1363528	572719677	1359209	420	47	ERX4865053	PAIRED	ILLUMINA	Illumina NovaSeq 6000	ERP121228	ERS5523516	SAMEA7776277	simple	2697049	Severe acute respiratory syndrome coronavirus 2	SAMEA7776277	no	WELLCOME SANGER INSTITUTE	ERA3206685
ERR5058986	B.1.1.7	2021-01-11 06:53:37	00:00:00	0	0	0	0	0	ERX4865055	PAIRED	ILLUMINA	Illumina NovaSeq 6000	ERP121228	PRJEB37886	SAMEA7776279	simple	2697049	Severe acute respiratory syndrome coronavirus 2	SAMEA7776279	no	WELLCOME SANGER INSTITUTE	ERA3206685
ERR5058988	B.1.1.7	2021-01-11 06:53:00	2021-01-15 07:39:00	2157394	905745139	2148185	419	77	ERX4865057	PAIRED	ILLUMINA	Illumina NovaSeq 6000	ERP121228	ERS5523520	SAMEA7776281	simple	2697049	Severe acute respiratory syndrome coronavirus 2	SAMEA7776281	no	WELLCOME SANGER INSTITUTE	ERA3206685
ERR5059005	B.1.1.7	2021-01-11 06:53:00	2021-01-15 07:36:00	1614140	677657272	1606927	419	58	ERX4865074	PAIRED	ILLUMINA	Illumina NovaSeq 6000	ERP121228	ERS5523537	SAMEA7776298	simple	2697049	Severe acute respiratory syndrome coronavirus 2	SAMEA7776298	no	WELLCOME SANGER INSTITUTE	ERA3206685
ERR5059023	B.1.1.7	2021-01-11 06:53:38	00:00:00	0	0	0	0	0	ERX4865092	PAIRED	ILLUMINA	Illumina NovaSeq 6000	ERP121228	PRJEB37886	SAMEA7776316	simple	2697049	Severe acute respiratory syndrome coronavirus 2	SAMEA7776316	no	WELLCOME SANGER INSTITUTE	ERA3206685
ERR5059028	B.1.1.7	2021-01-11 06:53:38	00:00:00	0	0	0	0	0	ERX4865097	PAIRED	ILLUMINA	Illumina NovaSeq 6000	ERP121228	PRJEB37886	SAMEA7776321	simple	2697049	Severe acute respiratory syndrome coronavirus 2	SAMEA7776321	no	WELLCOME SANGER INSTITUTE	ERA3206685
ERR5059033	B.1.1.7	2021-01-11 06:53:00	2021-01-15 07:42:00	1907938	800828712	1898462	419	70	ERX4865102	PAIRED	ILLUMINA	Illumina NovaSeq 6000	ERP121228	ERS5523565	SAMEA7776326	simple	2697049	Severe acute respiratory syndrome coronavirus 2	SAMEA7776326	no	WELLCOME SANGER INSTITUTE	ERA3206685
ERR5059042	B.1.1.7	2021-01-11 06:53:00	2021-01-15 07:38:00	1229716	516196183	1224694	419	47	ERX4865111	PAIRED	ILLUMINA	Illumina NovaSeq 6000	ERP121228	ERS5523574	SAMEA7776335	simple	2697049	Severe acute respiratory syndrome coronavirus 2	SAMEA7776335	no	WELLCOME SANGER INSTITUTE	ERA3206685
ERR5059051	B.1.1.7	2021-01-11 06:53:38	00:00:00	0	0	0	0	0	ERX4865120	PAIRED	ILLUMINA	Illumina NovaSeq 6000	ERP121228	PRJEB37886	SAMEA7776344	simple	2697049	Severe acute respiratory syndrome coronavirus 2	SAMEA7776344	no	WELLCOME SANGER INSTITUTE	ERA3206685
ERR5059072	B.1.1.7	2021-01-11 06:53:00	2021-01-15 08:34:00	1240435	520708578	1235092	419	43	ERX4865141	PAIRED	ILLUMINA	Illumina NovaSeq 6000	ERP121228	ERS5523604	SAMEA7776365	simple	2697049	Severe acute respiratory syndrome coronavirus 2	SAMEA7776365	no	WELLCOME SANGER INSTITUTE	ERA3206685
ERR5059073	B.1.1.7	2021-01-11 06:53:00	2021-01-15 08:48:00	1228329	515731499	1223767	419	44	ERX4865142	PAIRED	ILLUMINA	Illumina NovaSeq 6000	ERP121228	ERS5523605	SAMEA7776366	simple	2697049	Severe acute respiratory syndrome coronavirus 2	SAMEA7776366	no	WELLCOME SANGER INSTITUTE	ERA3206685
ERR5059077	B.1.1.7	2021-01-11 06:53:00	2021-01-15 08:36:00	1591949	667935300	1583286	419	65	ERX4865146	PAIRED	ILLUMINA	Illumina NovaSeq 6000	ERP121228	ERS5523609	SAMEA7776370	simple	2697049	Severe acute respiratory syndrome coronavirus 2	SAMEA7776370	no	WELLCOME SANGER INSTITUTE	ERA3206685
ERR5059080	B.1.1.7	2021-01-11 06:53:00	2021-01-15 08:36:00	1600985	672293228	1594939	419	57	ERX4865149	PAIRED	ILLUMINA	Illumina NovaSeq 6000	ERP121228	ERS5523612	SAMEA7776373	simple	2697049	Severe acute respiratory syndrome coronavirus 2	SAMEA7776373	no	WELLCOME SANGER INSTITUTE	ERA3206685
ERR5059092	B.1.1.7	2021-01-11 06:53:00	2021-01-15 08:36:00	1406966	590434895	1399936	419	52	ERX4865161	PAIRED	ILLUMINA	Illumina NovaSeq 6000	ERP121228	ERS5523624	SAMEA7776385	simple	2697049	Severe acute respiratory syndrome coronavirus 2	SAMEA7776385	no	WELLCOME SANGER INSTITUTE	ERA3206685
ERR5059112	B.1.1.7	2021-01-11 06:53:00	2021-01-15 08:39:00	2369029	994173854	2357951	419	89	ERX4865181	PAIRED	ILLUMINA	Illumina NovaSeq 6000	ERP121228	ERS5523644	SAMEA7776405	simple	2697049	Severe acute respiratory syndrome coronavirus 2	SAMEA7776405	no	WELLCOME SANGER INSTITUTE	ERA3206685
ERR5059123	B.1.1.7	2021-01-11 06:53:00	2021-01-15 08:41:00	1404002	589342870	1397052	419	49	ERX4865192	PAIRED	ILLUMINA	Illumina NovaSeq 6000	ERP121228	ERS5523655	SAMEA7776416	simple	2697049	Severe acute respiratory syndrome coronavirus 2	SAMEA7776416	no	WELLCOME SANGER INSTITUTE	ERA3206685
ERR5059141	B.1.1.7	2021-01-11 06:53:00	2021-01-15 08:44:00	1806267	757647807	1796485	419	68	ERX4865210	PAIRED	ILLUMINA	Illumina NovaSeq 6000	ERP121228	ERS5523673	SAMEA7776435	simple	2697049	Severe acute respiratory syndrome coronavirus 2	SAMEA7776435	no	WELLCOME SANGER INSTITUTE	ERA3206685
ERR5059155	B.1.1.7	2021-01-11 06:53:00	2021-01-15 08:45:00	2066087	867409713	2057626	419	78	ERX4865224	PAIRED	ILLUMINA	Illumina NovaSeq 6000	ERP121228	ERS5523687	SAMEA7776449	simple	2697049	Severe acute respiratory syndrome coronavirus 2	SAMEA7776449	no	WELLCOME SANGER INSTITUTE	ERA3206685
ERR5059183	B.1.1.7	2021-01-11 06:53:00	2021-01-15 08:46:00	1247565	523952895	1243001	419	42	ERX4865252	PAIRED	ILLUMINA	Illumina NovaSeq 6000	ERP121228	ERS5523715	SAMEA7776477	simple	2697049	Severe acute respiratory syndrome coronavirus 2	SAMEA7776477	no	WELLCOME SANGER INSTITUTE	ERA3206685
ERR5059191	B.1.1.7	2021-01-11 06:53:00	2021-01-15 08:47:00	1936740	813314366	1929118	419	64	ERX4865260	PAIRED	ILLUMINA	Illumina NovaSeq 6000	ERP121228	ERS5523723	SAMEA7776485	simple	2697049	Severe acute respiratory syndrome coronavirus 2	SAMEA7776485	no	WELLCOME SANGER INSTITUTE	ERA3206685
ERR5059199	B.1.1.7	2021-01-11 06:53:00	2021-01-15 08:48:00	1683127	706844765	1676900	419	58	ERX4865268	PAIRED	ILLUMINA	Illumina NovaSeq 6000	ERP121228	ERS5523731	SAMEA7776493	simple	2697049	Severe acute respiratory syndrome coronavirus 2	SAMEA7776493	no	WELLCOME SANGER INSTITUTE	ERA3206685
ERR5059201	B.1.1.7	2021-01-11 06:53:00	2021-01-15 08:47:00	1525895	640914824	1520399	420	52	ERX4865270	PAIRED	ILLUMINA	Illumina NovaSeq 6000	ERP121228	ERS5523733	SAMEA7776495	simple	2697049	Severe acute respiratory syndrome coronavirus 2	SAMEA7776495	no	WELLCOME SANGER INSTITUTE	ERA3206685
ERR5059202	B.1.1.7	2021-01-11 06:53:00	2021-01-15 08:47:00	1282295	538298889	1277100	419	46	ERX4865271	PAIRED	ILLUMINA	Illumina NovaSeq 6000	ERP121228	ERS5523734	SAMEA7776496	simple	2697049	Severe acute respiratory syndrome coronavirus 2	SAMEA7776496	no	WELLCOME SANGER INSTITUTE	ERA3206685
ERR5059204	B.1.1.7	2021-01-11 06:53:00	2021-01-15 08:47:00	1462714	614281521	1457766	419	49	ERX4865273	PAIRED	ILLUMINA	Illumina NovaSeq 6000	ERP121228	ERS5523736	SAMEA7776498	simple	2697049	Severe acute respiratory syndrome coronavirus 2	SAMEA7776498	no	WELLCOME SANGER INSTITUTE	ERA3206685
ERR5059205	B.1.1.7	2021-01-11 06:53:00	2021-01-15 08:48:00	1692150	710465704	1685573	419	59	ERX4865274	PAIRED	ILLUMINA	Illumina NovaSeq 6000	ERP121228	ERS5523737	SAMEA7776499	simple	2697049	Severe acute respiratory syndrome coronavirus 2	SAMEA7776499	no	WELLCOME SANGER INSTITUTE	ERA3206685
ERR5059207	B.1.1.7	2021-01-11 06:53:00	2021-01-15 08:48:00	1821202	764859025	1814858	419	65	ERX4865276	PAIRED	ILLUMINA	Illumina NovaSeq 6000	ERP121228	ERS5523739	SAMEA7776501	simple	2697049	Severe acute respiratory syndrome coronavirus 2	SAMEA7776501	no	WELLCOME SANGER INSTITUTE	ERA3206685
ERR5059208	B.1.1.7	2021-01-11 06:53:00	2021-01-15 08:48:00	2583027	1084800528	2572510	419	89	ERX4865277	PAIRED	ILLUMINA	Illumina NovaSeq 6000	ERP121228	ERS5523740	SAMEA7776502	simple	2697049	Severe acute respiratory syndrome coronavirus 2	SAMEA7776502	no	WELLCOME SANGER INSTITUTE	ERA3206685
ERR5059211	B.1.1.7	2021-01-11 06:53:00	2021-01-15 08:48:00	2111781	887271135	2105376	420	76	ERX4865280	PAIRED	ILLUMINA	Illumina NovaSeq 6000	ERP121228	ERS5523743	SAMEA7776505	simple	2697049	Severe acute respiratory syndrome coronavirus 2	SAMEA7776505	no	WELLCOME SANGER INSTITUTE	ERA3206685
ERR5059213	B.1.1.7	2021-01-11 06:53:00	2021-01-15 10:09:00	1931634	811074895	1924074	419	71	ERX4865282	PAIRED	ILLUMINA	Illumina NovaSeq 6000	ERP121228	ERS5523745	SAMEA7776507	simple	2697049	Severe acute respiratory syndrome coronavirus 2	SAMEA7776507	no	WELLCOME SANGER INSTITUTE	ERA3206685
ERR5059214	B.1.1.7	2021-01-11 06:53:00	2021-01-15 10:09:00	1346323	565204321	1340499	419	47	ERX4865283	PAIRED	ILLUMINA	Illumina NovaSeq 6000	ERP121228	ERS5523746	SAMEA7776508	simple	2697049	Severe acute respiratory syndrome coronavirus 2	SAMEA7776508	no	WELLCOME SANGER INSTITUTE	ERA3206685
ERR5059215	B.1.1.7	2021-01-11 06:53:00	2021-01-17 11:20:00	1505695	632610020	1501224	420	50	ERX4865284	PAIRED	ILLUMINA	Illumina NovaSeq 6000	ERP121228	ERS5523747	SAMEA7776509	simple	2697049	Severe acute respiratory syndrome coronavirus 2	SAMEA7776509	no	WELLCOME SANGER INSTITUTE	ERA3206685
ERR5059222	B.1.1.7	2021-01-11 06:53:00	2021-01-15 10:09:00	1679540	705579416	1675105	420	58	ERX4865291	PAIRED	ILLUMINA	Illumina NovaSeq 6000	ERP121228	ERS5523754	SAMEA7776516	simple	2697049	Severe acute respiratory syndrome coronavirus 2	SAMEA7776516	no	WELLCOME SANGER INSTITUTE	ERA3206685
ERR5059223	B.1.1.7	2021-01-11 06:53:00	2021-01-15 10:10:00	1620016	679770986	1611807	419	59	ERX4865292	PAIRED	ILLUMINA	Illumina NovaSeq 6000	ERP121228	ERS5523755	SAMEA7776517	simple	2697049	Severe acute respiratory syndrome coronavirus 2	SAMEA7776517	no	WELLCOME SANGER INSTITUTE	ERA3206685
ERR5059225	B.1.1.7	2021-01-11 06:53:00	2021-01-15 10:10:00	1448533	608327062	1443574	419	51	ERX4865294	PAIRED	ILLUMINA	Illumina NovaSeq 6000	ERP121228	ERS5523757	SAMEA7776519	simple	2697049	Severe acute respiratory syndrome coronavirus 2	SAMEA7776519	no	WELLCOME SANGER INSTITUTE	ERA3206685
ERR5059226	B.1.1.7	2021-01-11 06:53:00	2021-01-15 10:10:00	1858394	780176907	1850296	419	62	ERX4865295	PAIRED	ILLUMINA	Illumina NovaSeq 6000	ERP121228	ERS5523758	SAMEA7776520	simple	2697049	Severe acute respiratory syndrome coronavirus 2	SAMEA7776520	no	WELLCOME SANGER INSTITUTE	ERA3206685
ERR5059227	B.1.1.7	2021-01-11 06:53:00	2021-01-15 10:10:00	1237980	519801973	1233254	419	45	ERX4865296	PAIRED	ILLUMINA	Illumina NovaSeq 6000	ERP121228	ERS5523759	SAMEA7776521	simple	2697049	Severe acute respiratory syndrome coronavirus 2	SAMEA7776521	no	WELLCOME SANGER INSTITUTE	ERA3206685
ERR5059228	B.1.1.7	2021-01-11 06:53:00	2021-01-15 10:10:00	1968084	826156577	1958666	419	70	ERX4865297	PAIRED	ILLUMINA	Illumina NovaSeq 6000	ERP121228	ERS5523760	SAMEA7776522	simple	2697049	Severe acute respiratory syndrome coronavirus 2	SAMEA7776522	no	WELLCOME SANGER INSTITUTE	ERA3206685
ERR5059229	B.1.1.7	2021-01-11 06:53:00	2021-01-15 10:10:00	1694420	711359186	1687150	419	57	ERX4865298	PAIRED	ILLUMINA	Illumina NovaSeq 6000	ERP121228	ERS5523761	SAMEA7776523	simple	2697049	Severe acute respiratory syndrome coronavirus 2	SAMEA7776523	no	WELLCOME SANGER INSTITUTE	ERA3206685
ERR5059230	B.1.1.7	2021-01-11 06:53:00	2021-01-15 10:11:00	1802753	756676471	1795050	419	67	ERX4865299	PAIRED	ILLUMINA	Illumina NovaSeq 6000	ERP121228	ERS5523762	SAMEA7776524	simple	2697049	Severe acute respiratory syndrome coronavirus 2	SAMEA7776524	no	WELLCOME SANGER INSTITUTE	ERA3206685
ERR5059231	B.1.1.7	2021-01-11 06:53:00	2021-01-15 10:11:00	2076154	871849017	2068528	419	69	ERX4865300	PAIRED	ILLUMINA	Illumina NovaSeq 6000	ERP121228	ERS5523763	SAMEA7776525	simple	2697049	Severe acute respiratory syndrome coronavirus 2	SAMEA7776525	no	WELLCOME SANGER INSTITUTE	ERA3206685
ERR5059233	B.1.1.7	2021-01-11 06:53:00	2021-01-15 10:11:00	1716771	720602741	1709417	419	65	ERX4865302	PAIRED	ILLUMINA	Illumina NovaSeq 6000	ERP121228	ERS5523765	SAMEA7776527	simple	2697049	Severe acute respiratory syndrome coronavirus 2	SAMEA7776527	no	WELLCOME SANGER INSTITUTE	ERA3206685
ERR5059238	B.1.1.7	2021-01-11 06:53:00	2021-01-15 10:12:00	2344574	984845952	2337247	420	78	ERX4865307	PAIRED	ILLUMINA	Illumina NovaSeq 6000	ERP121228	ERS5523770	SAMEA7776532	simple	2697049	Severe acute respiratory syndrome coronavirus 2	SAMEA7776532	no	WELLCOME SANGER INSTITUTE	ERA3206685
ERR5059239	B.1.1.7	2021-01-11 06:53:00	2021-01-15 10:12:00	1830145	767945338	1820810	419	72	ERX4865308	PAIRED	ILLUMINA	Illumina NovaSeq 6000	ERP121228	ERS5523771	SAMEA7776533	simple	2697049	Severe acute respiratory syndrome coronavirus 2	SAMEA7776533	no	WELLCOME SANGER INSTITUTE	ERA3206685
ERR5059240	B.1.1.7	2021-01-11 06:53:00	2021-01-15 10:12:00	1658198	695277240	1647687	419	69	ERX4865309	PAIRED	ILLUMINA	Illumina NovaSeq 6000	ERP121228	ERS5523772	SAMEA7776534	simple	2697049	Severe acute respiratory syndrome coronavirus 2	SAMEA7776534	no	WELLCOME SANGER INSTITUTE	ERA3206685
ERR5059247	B.1.1.7	2021-01-11 06:53:00	2021-01-15 10:12:00	1913089	803278365	1905267	419	70	ERX4865316	PAIRED	ILLUMINA	Illumina NovaSeq 6000	ERP121228	ERS5523779	SAMEA7776541	simple	2697049	Severe acute respiratory syndrome coronavirus 2	SAMEA7776541	no	WELLCOME SANGER INSTITUTE	ERA3206685
ERR5059248	B.1.1.7	2021-01-11 06:53:00	2021-01-15 10:13:00	2454117	1030043500	2441981	419	97	ERX4865317	PAIRED	ILLUMINA	Illumina NovaSeq 6000	ERP121228	ERS5523780	SAMEA7776542	simple	2697049	Severe acute respiratory syndrome coronavirus 2	SAMEA7776542	no	WELLCOME SANGER INSTITUTE	ERA3206685
ERR5059249	B.1.1.7	2021-01-11 06:53:00	2021-01-15 10:19:00	2771155	1164144683	2762464	420	94	ERX4865318	PAIRED	ILLUMINA	Illumina NovaSeq 6000	ERP121228	ERS5523781	SAMEA7776543	simple	2697049	Severe acute respiratory syndrome coronavirus 2	SAMEA7776543	no	WELLCOME SANGER INSTITUTE	ERA3206685
ERR5059254	B.1.1.7	2021-01-11 06:53:00	2021-01-15 10:21:00	2018465	845961147	2003294	419	87	ERX4865323	PAIRED	ILLUMINA	Illumina NovaSeq 6000	ERP121228	ERS5523786	SAMEA7776548	simple	2697049	Severe acute respiratory syndrome coronavirus 2	SAMEA7776548	no	WELLCOME SANGER INSTITUTE	ERA3206685
ERR5059256	B.1.1.7	2021-01-11 06:53:00	2021-01-15 10:22:00	2016185	845972756	2005073	419	79	ERX4865325	PAIRED	ILLUMINA	Illumina NovaSeq 6000	ERP121228	ERS5523788	SAMEA7776550	simple	2697049	Severe acute respiratory syndrome coronavirus 2	SAMEA7776550	no	WELLCOME SANGER INSTITUTE	ERA3206685
ERR5059258	B.1.1.7	2021-01-11 06:53:00	2021-01-15 10:22:00	1179144	494926334	1173582	419	40	ERX4865327	PAIRED	ILLUMINA	Illumina NovaSeq 6000	ERP121228	ERS5523790	SAMEA7776552	simple	2697049	Severe acute respiratory syndrome coronavirus 2	SAMEA7776552	no	WELLCOME SANGER INSTITUTE	ERA3206685
ERR5059259	B.1.1.7	2021-01-11 06:53:00	2021-01-15 10:22:00	1566221	657198066	1558597	419	59	ERX4865328	PAIRED	ILLUMINA	Illumina NovaSeq 6000	ERP121228	ERS5523791	SAMEA7776553	simple	2697049	Severe acute respiratory syndrome coronavirus 2	SAMEA7776553	no	WELLCOME SANGER INSTITUTE	ERA3206685
ERR5059260	B.1.1.7	2021-01-11 06:53:00	2021-01-15 10:22:00	2018219	847754289	2011269	420	66	ERX4865329	PAIRED	ILLUMINA	Illumina NovaSeq 6000	ERP121228	ERS5523792	SAMEA7776554	simple	2697049	Severe acute respiratory syndrome coronavirus 2	SAMEA7776554	no	WELLCOME SANGER INSTITUTE	ERA3206685
ERR5059264	B.1.1.7	2021-01-11 06:53:00	2021-01-15 10:22:00	1881160	789995023	1873965	419	66	ERX4865333	PAIRED	ILLUMINA	Illumina NovaSeq 6000	ERP121228	ERS5523796	SAMEA7776558	simple	2697049	Severe acute respiratory syndrome coronavirus 2	SAMEA7776558	no	WELLCOME SANGER INSTITUTE	ERA3206685
ERR5059265	B.1.1.7	2021-01-11 06:53:00	2021-01-15 10:22:00	1822331	764628360	1812246	419	67	ERX4865334	PAIRED	ILLUMINA	Illumina NovaSeq 6000	ERP121228	ERS5523797	SAMEA7776559	simple	2697049	Severe acute respiratory syndrome coronavirus 2	SAMEA7776559	no	WELLCOME SANGER INSTITUTE	ERA3206685
ERR5059267	B.1.1.7	2021-01-11 06:53:00	2021-01-15 10:23:00	2348188	986644254	2341472	420	80	ERX4865336	PAIRED	ILLUMINA	Illumina NovaSeq 6000	ERP121228	ERS5523799	SAMEA7776561	simple	2697049	Severe acute respiratory syndrome coronavirus 2	SAMEA7776561	no	WELLCOME SANGER INSTITUTE	ERA3206685
ERR5059272	B.1.1.7	2021-01-11 06:53:00	2021-01-15 10:23:00	1587512	666624247	1582033	419	55	ERX4865341	PAIRED	ILLUMINA	Illumina NovaSeq 6000	ERP121228	ERS5523804	SAMEA7776566	simple	2697049	Severe acute respiratory syndrome coronavirus 2	SAMEA7776566	no	WELLCOME SANGER INSTITUTE	ERA3206685
ERR5059275	B.1.1.7	2021-01-11 06:53:00	2021-01-15 10:24:00	1881827	790387058	1874900	420	64	ERX4865344	PAIRED	ILLUMINA	Illumina NovaSeq 6000	ERP121228	ERS5523807	SAMEA7776569	simple	2697049	Severe acute respiratory syndrome coronavirus 2	SAMEA7776569	no	WELLCOME SANGER INSTITUTE	ERA3206685
ERR5059278	B.1.1.7	2021-01-11 06:53:00	2021-01-15 10:27:00	2031670	852750522	2023053	419	75	ERX4865347	PAIRED	ILLUMINA	Illumina NovaSeq 6000	ERP121228	ERS5523810	SAMEA7776572	simple	2697049	Severe acute respiratory syndrome coronavirus 2	SAMEA7776572	no	WELLCOME SANGER INSTITUTE	ERA3206685
ERR5059281	B.1.1.7	2021-01-11 06:53:00	2021-01-15 10:26:00	2435340	1022560922	2425025	419	84	ERX4865350	PAIRED	ILLUMINA	Illumina NovaSeq 6000	ERP121228	ERS5523813	SAMEA7776575	simple	2697049	Severe acute respiratory syndrome coronavirus 2	SAMEA7776575	no	WELLCOME SANGER INSTITUTE	ERA3206685
ERR5059282	B.1.1.7	2021-01-11 06:53:00	2021-01-15 10:25:00	2305705	968417391	2297775	420	80	ERX4865351	PAIRED	ILLUMINA	Illumina NovaSeq 6000	ERP121228	ERS5523814	SAMEA7776576	simple	2697049	Severe acute respiratory syndrome coronavirus 2	SAMEA7776576	no	WELLCOME SANGER INSTITUTE	ERA3206685
ERR5059292	B.1.1.7	2021-01-11 06:53:00	2021-01-15 10:31:00	2413411	1013458260	2403337	419	83	ERX4865361	PAIRED	ILLUMINA	Illumina NovaSeq 6000	ERP121228	ERS5523824	SAMEA7776586	simple	2697049	Severe acute respiratory syndrome coronavirus 2	SAMEA7776586	no	WELLCOME SANGER INSTITUTE	ERA3206685
ERR5038800	WT	2021-01-08 18:32:00	2021-01-17 05:16:00	2280642	958047326	2272406	420	86	ERX4845148	PAIRED	ILLUMINA	Illumina NovaSeq 6000	ERP121228	ERS5507471	SAMEA7760142	simple	2697049	Severe acute respiratory syndrome coronavirus 2	SAMEA7760142	no	WELLCOME SANGER INSTITUTE	ERA3205716
ERR5038804	WT	2021-01-08 18:32:00	2021-01-17 05:16:00	2677155	1124696416	2667751	420	99	ERX4845152	PAIRED	ILLUMINA	Illumina NovaSeq 6000	ERP121228	ERS5507475	SAMEA7760146	simple	2697049	Severe acute respiratory syndrome coronavirus 2	SAMEA7760146	no	WELLCOME SANGER INSTITUTE	ERA3205716
ERR5038808	WT	2021-01-08 18:32:00	2021-01-17 05:16:00	2516656	1056862681	2506341	419	97	ERX4845156	PAIRED	ILLUMINA	Illumina NovaSeq 6000	ERP121228	ERS5507479	SAMEA7760150	simple	2697049	Severe acute respiratory syndrome coronavirus 2	SAMEA7760150	no	WELLCOME SANGER INSTITUTE	ERA3205716
ERR5039026	WT	2021-01-08 19:59:00	2021-01-17 05:15:00	1699713	714188382	1695260	420	63	ERX4845374	PAIRED	ILLUMINA	Illumina NovaSeq 6000	ERP121228	ERS5507697	SAMEA7760368	simple	2697049	Severe acute respiratory syndrome coronavirus 2	SAMEA7760368	no	WELLCOME SANGER INSTITUTE	ERA3205717
ERR5039032	WT	2021-01-08 19:59:00	2021-01-17 05:15:00	1267660	532849907	1265378	420	43	ERX4845380	PAIRED	ILLUMINA	Illumina NovaSeq 6000	ERP121228	ERS5507703	SAMEA7760374	simple	2697049	Severe acute respiratory syndrome coronavirus 2	SAMEA7760374	no	WELLCOME SANGER INSTITUTE	ERA3205717
ERR5039037	WT	2021-01-08 19:59:00	2021-01-17 05:15:00	1252958	526794856	1251159	420	43	ERX4845385	PAIRED	ILLUMINA	Illumina NovaSeq 6000	ERP121228	ERS5507708	SAMEA7760379	simple	2697049	Severe acute respiratory syndrome coronavirus 2	SAMEA7760379	no	WELLCOME SANGER INSTITUTE	ERA3205717
ERR5039152	WT	2021-01-08 19:59:00	2021-01-17 05:15:00	1723802	724613595	1720533	420	59	ERX4845500	PAIRED	ILLUMINA	Illumina NovaSeq 6000	ERP121228	ERS5507823	SAMEA7760494	simple	2697049	Severe acute respiratory syndrome coronavirus 2	SAMEA7760494	no	WELLCOME SANGER INSTITUTE	ERA3205717
ERR5039162	WT	2021-01-08 19:59:00	2021-01-17 05:15:00	1562087	656674267	1559250	420	53	ERX4845510	PAIRED	ILLUMINA	Illumina NovaSeq 6000	ERP121228	ERS5507833	SAMEA7760504	simple	2697049	Severe acute respiratory syndrome coronavirus 2	SAMEA7760504	no	WELLCOME SANGER INSTITUTE	ERA3205717
ERR5039185	WT	2021-01-08 19:59:00	2021-01-17 05:16:00	1973214	829643689	1970383	420	67	ERX4845533	PAIRED	ILLUMINA	Illumina NovaSeq 6000	ERP121228	ERS5507856	SAMEA7760527	simple	2697049	Severe acute respiratory syndrome coronavirus 2	SAMEA7760527	no	WELLCOME SANGER INSTITUTE	ERA3205717
ERR5039186	WT	2021-01-08 19:59:00	2021-01-17 05:16:00	1993779	837880273	1989401	420	71	ERX4845534	PAIRED	ILLUMINA	Illumina NovaSeq 6000	ERP121228	ERS5507857	SAMEA7760528	simple	2697049	Severe acute respiratory syndrome coronavirus 2	SAMEA7760528	no	WELLCOME SANGER INSTITUTE	ERA3205717
ERR5039188	WT	2021-01-08 19:59:00	2021-01-17 05:16:00	1620178	681166559	1617067	420	55	ERX4845536	PAIRED	ILLUMINA	Illumina NovaSeq 6000	ERP121228	ERS5507859	SAMEA7760530	simple	2697049	Severe acute respiratory syndrome coronavirus 2	SAMEA7760530	no	WELLCOME SANGER INSTITUTE	ERA3205717
ERR5039189	WT	2021-01-08 19:59:00	2021-01-17 05:15:00	1421593	597702635	1419462	420	48	ERX4845537	PAIRED	ILLUMINA	Illumina NovaSeq 6000	ERP121228	ERS5507860	SAMEA7760531	simple	2697049	Severe acute respiratory syndrome coronavirus 2	SAMEA7760531	no	WELLCOME SANGER INSTITUTE	ERA3205717
ERR5039191	WT	2021-01-08 19:59:00	2021-01-17 05:16:00	2152725	904076571	2144596	419	83	ERX4845539	PAIRED	ILLUMINA	Illumina NovaSeq 6000	ERP121228	ERS5507862	SAMEA7760533	simple	2697049	Severe acute respiratory syndrome coronavirus 2	SAMEA7760533	no	WELLCOME SANGER INSTITUTE	ERA3205717
ERR5039208	WT	2021-01-08 19:59:00	2021-01-17 05:16:00	1741501	731030483	1733465	419	69	ERX4845556	PAIRED	ILLUMINA	Illumina NovaSeq 6000	ERP121228	ERS5507879	SAMEA7760550	simple	2697049	Severe acute respiratory syndrome coronavirus 2	SAMEA7760550	no	WELLCOME SANGER INSTITUTE	ERA3205717
ERR5039210	WT	2021-01-08 19:59:00	2021-01-17 05:16:00	1872398	787107381	1869215	420	65	ERX4845558	PAIRED	ILLUMINA	Illumina NovaSeq 6000	ERP121228	ERS5507881	SAMEA7760552	simple	2697049	Severe acute respiratory syndrome coronavirus 2	SAMEA7760552	no	WELLCOME SANGER INSTITUTE	ERA3205717
ERR5039212	WT	2021-01-08 19:59:00	2021-01-17 06:16:00	1627395	684003224	1624181	420	56	ERX4845560	PAIRED	ILLUMINA	Illumina NovaSeq 6000	ERP121228	ERS5507883	SAMEA7760554	simple	2697049	Severe acute respiratory syndrome coronavirus 2	SAMEA7760554	no	WELLCOME SANGER INSTITUTE	ERA3205717
ERR5039366	WT	2021-01-08 20:10:00	2021-01-17 06:16:00	1677212	704972815	1673254	420	59	ERX4845714	PAIRED	ILLUMINA	Illumina NovaSeq 6000	ERP121228	ERS5508037	SAMEA7760709	simple	2697049	Severe acute respiratory syndrome coronavirus 2	SAMEA7760709	no	WELLCOME SANGER INSTITUTE	ERA3205717
ERR5039370	WT	2021-01-08 20:10:00	2021-01-17 06:16:00	1884556	792060252	1879372	420	67	ERX4845718	PAIRED	ILLUMINA	Illumina NovaSeq 6000	ERP121228	ERS5508041	SAMEA7760713	simple	2697049	Severe acute respiratory syndrome coronavirus 2	SAMEA7760713	no	WELLCOME SANGER INSTITUTE	ERA3205717
ERR5039399	WT	2021-01-08 20:10:00	2021-01-17 06:17:00	1810534	760210593	1803290	419	70	ERX4845747	PAIRED	ILLUMINA	Illumina NovaSeq 6000	ERP121228	ERS5508070	SAMEA7760742	simple	2697049	Severe acute respiratory syndrome coronavirus 2	SAMEA7760742	no	WELLCOME SANGER INSTITUTE	ERA3205717
ERR5039407	WT	2021-01-08 20:10:00	2021-01-17 06:17:00	2379975	997486089	2362003	419	101	ERX4845755	PAIRED	ILLUMINA	Illumina NovaSeq 6000	ERP121228	ERS5508078	SAMEA7760750	simple	2697049	Severe acute respiratory syndrome coronavirus 2	SAMEA7760750	no	WELLCOME SANGER INSTITUTE	ERA3205717
ERR5039436	WT	2021-01-08 20:10:00	2021-01-17 06:16:00	1641408	689392572	1635559	420	63	ERX4845784	PAIRED	ILLUMINA	Illumina NovaSeq 6000	ERP121228	ERS5508107	SAMEA7760779	simple	2697049	Severe acute respiratory syndrome coronavirus 2	SAMEA7760779	no	WELLCOME SANGER INSTITUTE	ERA3205717
ERR5039454	WT	2021-01-08 20:10:00	2021-01-17 06:17:00	2291889	962653174	2283850	420	89	ERX4845802	PAIRED	ILLUMINA	Illumina NovaSeq 6000	ERP121228	ERS5508125	SAMEA7760797	simple	2697049	Severe acute respiratory syndrome coronavirus 2	SAMEA7760797	no	WELLCOME SANGER INSTITUTE	ERA3205717
ERR5039464	WT	2021-01-09 11:31:00	2021-01-17 06:16:00	1434062	601175448	1423755	419	61	ERX4845812	PAIRED	ILLUMINA	Illumina NovaSeq 6000	ERP121228	ERS5508135	SAMEA7760807	simple	2697049	Severe acute respiratory syndrome coronavirus 2	SAMEA7760807	no	WELLCOME SANGER INSTITUTE	ERA3205717
ERR5039555	WT	2021-01-09 11:31:00	2021-01-17 06:16:00	1583031	665122243	1577880	420	57	ERX4845903	PAIRED	ILLUMINA	Illumina NovaSeq 6000	ERP121228	ERS5508226	SAMEA7760898	simple	2697049	Severe acute respiratory syndrome coronavirus 2	SAMEA7760898	no	WELLCOME SANGER INSTITUTE	ERA3205717
ERR5040491	WT	2021-01-09 12:09:00	2021-01-17 07:16:00	1616344	679066221	1612477	420	56	ERX4846839	PAIRED	ILLUMINA	Illumina NovaSeq 6000	ERP121228	ERS5510083	SAMEA7762824	simple	2697049	Severe acute respiratory syndrome coronavirus 2	SAMEA7762824	no	WELLCOME SANGER INSTITUTE	ERA3205719
ERR5040497	WT	2021-01-09 12:09:00	2021-01-17 07:16:00	1789381	751895870	1785499	420	61	ERX4846845	PAIRED	ILLUMINA	Illumina NovaSeq 6000	ERP121228	ERS5510089	SAMEA7762830	simple	2697049	Severe acute respiratory syndrome coronavirus 2	SAMEA7762830	no	WELLCOME SANGER INSTITUTE	ERA3205719
ERR5040499	WT	2021-01-09 12:09:00	2021-01-17 07:17:00	2373566	997068825	2366662	420	87	ERX4846847	PAIRED	ILLUMINA	Illumina NovaSeq 6000	ERP121228	ERS5510091	SAMEA7762832	simple	2697049	Severe acute respiratory syndrome coronavirus 2	SAMEA7762832	no	WELLCOME SANGER INSTITUTE	ERA3205719
ERR5040507	WT	2021-01-09 12:09:00	2021-01-17 07:16:00	1398012	587424022	1395305	420	47	ERX4846855	PAIRED	ILLUMINA	Illumina NovaSeq 6000	ERP121228	ERS5510099	SAMEA7762840	simple	2697049	Severe acute respiratory syndrome coronavirus 2	SAMEA7762840	no	WELLCOME SANGER INSTITUTE	ERA3205719
ERR5040511	WT	2021-01-09 12:09:00	2021-01-17 07:16:00	1545643	649121122	1540151	419	58	ERX4846859	PAIRED	ILLUMINA	Illumina NovaSeq 6000	ERP121228	ERS5510103	SAMEA7762844	simple	2697049	Severe acute respiratory syndrome coronavirus 2	SAMEA7762844	no	WELLCOME SANGER INSTITUTE	ERA3205719
ERR5040513	WT	2021-01-09 12:09:00	2021-01-17 07:16:00	1430443	601249832	1427844	420	48	ERX4846861	PAIRED	ILLUMINA	Illumina NovaSeq 6000	ERP121228	ERS5510105	SAMEA7762846	simple	2697049	Severe acute respiratory syndrome coronavirus 2	SAMEA7762846	no	WELLCOME SANGER INSTITUTE	ERA3205719
ERR5040519	WT	2021-01-09 12:09:00	2021-01-17 07:16:00	2084318	875932389	2080261	420	70	ERX4846867	PAIRED	ILLUMINA	Illumina NovaSeq 6000	ERP121228	ERS5510111	SAMEA7762852	simple	2697049	Severe acute respiratory syndrome coronavirus 2	SAMEA7762852	no	WELLCOME SANGER INSTITUTE	ERA3205719
ERR5049936	WT	2021-01-09 12:40:00	2021-01-17 09:18:00	1821441	762932915	1806856	418	87	ERX4856284	PAIRED	ILLUMINA	Illumina NovaSeq 6000	ERP121228	ERS5513376	SAMEA7766124	simple	2697049	Severe acute respiratory syndrome coronavirus 2	SAMEA7766124	no	WELLCOME SANGER INSTITUTE	ERA3206147
ERR5049946	WT	2021-01-09 12:40:00	2021-01-17 09:19:00	2401568	1006887143	2385346	419	119	ERX4856294	PAIRED	ILLUMINA	Illumina NovaSeq 6000	ERP121228	ERS5513386	SAMEA7766134	simple	2697049	Severe acute respiratory syndrome coronavirus 2	SAMEA7766134	no	WELLCOME SANGER INSTITUTE	ERA3206147
ERR5049948	WT	2021-01-09 12:40:00	2021-01-17 09:19:00	2357130	988021181	2339942	419	113	ERX4856296	PAIRED	ILLUMINA	Illumina NovaSeq 6000	ERP121228	ERS5513388	SAMEA7766136	simple	2697049	Severe acute respiratory syndrome coronavirus 2	SAMEA7766136	no	WELLCOME SANGER INSTITUTE	ERA3206147
ERR5049971	WT	2021-01-09 12:40:00	2021-01-17 09:18:00	2461191	1032746500	2446763	419	100	ERX4856319	PAIRED	ILLUMINA	Illumina NovaSeq 6000	ERP121228	ERS5513411	SAMEA7766159	simple	2697049	Severe acute respiratory syndrome coronavirus 2	SAMEA7766159	no	WELLCOME SANGER INSTITUTE	ERA3206147
ERR5049973	WT	2021-01-09 12:40:00	2021-01-17 09:18:00	1589485	668145431	1585260	420	55	ERX4856321	PAIRED	ILLUMINA	Illumina NovaSeq 6000	ERP121228	ERS5513413	SAMEA7766161	simple	2697049	Severe acute respiratory syndrome coronavirus 2	SAMEA7766161	no	WELLCOME SANGER INSTITUTE	ERA3206147
ERR5049979	WT	2021-01-09 12:40:00	2021-01-17 09:18:00	1736149	729955173	1732126	420	58	ERX4856327	PAIRED	ILLUMINA	Illumina NovaSeq 6000	ERP121228	ERS5513419	SAMEA7766167	simple	2697049	Severe acute respiratory syndrome coronavirus 2	SAMEA7766167	no	WELLCOME SANGER INSTITUTE	ERA3206147
ERR5049981	WT	2021-01-09 12:40:00	2021-01-17 09:18:00	2051578	857604988	2023569	418	87	ERX4856329	PAIRED	ILLUMINA	Illumina NovaSeq 6000	ERP121228	ERS5513421	SAMEA7766169	simple	2697049	Severe acute respiratory syndrome coronavirus 2	SAMEA7766169	no	WELLCOME SANGER INSTITUTE	ERA3206147
ERR5049991	WT	2021-01-09 12:40:00	2021-01-17 09:18:00	1887550	791919786	1878904	419	71	ERX4856339	PAIRED	ILLUMINA	Illumina NovaSeq 6000	ERP121228	ERS5513431	SAMEA7766179	simple	2697049	Severe acute respiratory syndrome coronavirus 2	SAMEA7766179	no	WELLCOME SANGER INSTITUTE	ERA3206147
ERR5051408	WT	2021-01-09 13:07:00	2021-01-22 03:38:00	2877699	1207502185	2861568	419	127	ERX4857740	PAIRED	ILLUMINA	Illumina NovaSeq 6000	ERP121228	ERS5514578	SAMEA7767327	simple	2697049	Severe acute respiratory syndrome coronavirus 2	SAMEA7767327	no	WELLCOME SANGER INSTITUTE	ERA3206384
ERR5052793	WT	2021-01-09 14:01:00	2021-01-17 10:19:00	1406483	591398307	1403887	420	43	ERX4858862	PAIRED	ILLUMINA	Illumina NovaSeq 6000	ERP121228	ERS5516384	SAMEA7769136	simple	2697049	Severe acute respiratory syndrome coronavirus 2	SAMEA7769136	no	WELLCOME SANGER INSTITUTE	ERA3206549
ERR5052799	WT	2021-01-09 14:01:00	2021-01-17 10:19:00	1367893	574938486	1364834	420	43	ERX4858868	PAIRED	ILLUMINA	Illumina NovaSeq 6000	ERP121228	ERS5516390	SAMEA7769142	simple	2697049	Severe acute respiratory syndrome coronavirus 2	SAMEA7769142	no	WELLCOME SANGER INSTITUTE	ERA3206549
ERR5056999	WT	2021-01-11 01:29:00	2021-01-17 11:20:00	1879241	788550860	1868634	419	71	ERX4863068	PAIRED	ILLUMINA	Illumina NovaSeq 6000	ERP121228	ERS5521531	SAMEA7774290	simple	2697049	Severe acute respiratory syndrome coronavirus 2	SAMEA7774290	no	WELLCOME SANGER INSTITUTE	ERA3206682
ERR5057361	WT	2021-01-11 01:29:00	2021-01-17 11:20:00	2171706	912122605	2164135	420	84	ERX4863430	PAIRED	ILLUMINA	Illumina NovaSeq 6000	ERP121228	ERS5521893	SAMEA7774652	simple	2697049	Severe acute respiratory syndrome coronavirus 2	SAMEA7774652	no	WELLCOME SANGER INSTITUTE	ERA3206682
ERR5057498	WT	2021-01-11 06:00:00	2021-01-17 11:20:00	1717130	721722429	1713285	420	65	ERX4863567	PAIRED	ILLUMINA	Illumina NovaSeq 6000	ERP121228	ERS5522030	SAMEA7774789	simple	2697049	Severe acute respiratory syndrome coronavirus 2	SAMEA7774789	no	WELLCOME SANGER INSTITUTE	ERA3206683
ERR5057585	WT	2021-01-11 06:22:00	2021-01-17 11:20:00	2656022	1115238369	2644839	419	110	ERX4863654	PAIRED	ILLUMINA	Illumina NovaSeq 6000	ERP121228	ERS5522117	SAMEA7774876	simple	2697049	Severe acute respiratory syndrome coronavirus 2	SAMEA7774876	no	WELLCOME SANGER INSTITUTE	ERA3206683
ERR5057602	WT	2021-01-11 06:22:00	2021-01-17 11:21:00	2464080	1034662937	2453004	419	102	ERX4863671	PAIRED	ILLUMINA	Illumina NovaSeq 6000	ERP121228	ERS5522134	SAMEA7774893	simple	2697049	Severe acute respiratory syndrome coronavirus 2	SAMEA7774893	no	WELLCOME SANGER INSTITUTE	ERA3206683
ERR5057614	WT	2021-01-11 06:22:00	2021-01-17 11:21:00	3056445	1283141637	3042439	419	127	ERX4863683	PAIRED	ILLUMINA	Illumina NovaSeq 6000	ERP121228	ERS5522146	SAMEA7774905	simple	2697049	Severe acute respiratory syndrome coronavirus 2	SAMEA7774905	no	WELLCOME SANGER INSTITUTE	ERA3206683
ERR5057695	WT	2021-01-11 06:22:00	2021-01-15 00:47:00	1714800	720535450	1709734	420	64	ERX4863764	PAIRED	ILLUMINA	Illumina NovaSeq 6000	ERP121228	ERS5522227	SAMEA7774987	simple	2697049	Severe acute respiratory syndrome coronavirus 2	SAMEA7774987	no	WELLCOME SANGER INSTITUTE	ERA3206683
ERR5057698	WT	2021-01-11 06:22:00	2021-01-15 00:48:00	2029939	851884950	2020141	419	81	ERX4863767	PAIRED	ILLUMINA	Illumina NovaSeq 6000	ERP121228	ERS5522230	SAMEA7774990	simple	2697049	Severe acute respiratory syndrome coronavirus 2	SAMEA7774990	no	WELLCOME SANGER INSTITUTE	ERA3206683
ERR5057701	WT	2021-01-11 06:22:00	2021-01-15 00:45:00	2019508	847923654	2011715	419	79	ERX4863770	PAIRED	ILLUMINA	Illumina NovaSeq 6000	ERP121228	ERS5522233	SAMEA7774993	simple	2697049	Severe acute respiratory syndrome coronavirus 2	SAMEA7774993	no	WELLCOME SANGER INSTITUTE	ERA3206683
ERR5057714	WT	2021-01-11 06:22:00	2021-01-15 00:47:00	1724745	724545636	1719041	420	63	ERX4863783	PAIRED	ILLUMINA	Illumina NovaSeq 6000	ERP121228	ERS5522246	SAMEA7775006	simple	2697049	Severe acute respiratory syndrome coronavirus 2	SAMEA7775006	no	WELLCOME SANGER INSTITUTE	ERA3206683
ERR5057725	WT	2021-01-11 06:22:00	2021-01-17 11:21:00	2154176	905172912	2148295	420	80	ERX4863794	PAIRED	ILLUMINA	Illumina NovaSeq 6000	ERP121228	ERS5522257	SAMEA7775017	simple	2697049	Severe acute respiratory syndrome coronavirus 2	SAMEA7775017	no	WELLCOME SANGER INSTITUTE	ERA3206683
ERR5057734	WT	2021-01-11 06:22:00	2021-01-15 00:48:00	1699536	714181407	1694342	420	62	ERX4863803	PAIRED	ILLUMINA	Illumina NovaSeq 6000	ERP121228	ERS5522266	SAMEA7775026	simple	2697049	Severe acute respiratory syndrome coronavirus 2	SAMEA7775026	no	WELLCOME SANGER INSTITUTE	ERA3206683
ERR5057735	WT	2021-01-11 06:22:20	00:00:00	0	0	0	0	0	ERX4863804	PAIRED	ILLUMINA	Illumina NovaSeq 6000	ERP121228	PRJEB37886	SAMEA7775027	simple	2697049	Severe acute respiratory syndrome coronavirus 2	SAMEA7775027	no	WELLCOME SANGER INSTITUTE	ERA3206683
ERR5057738	WT	2021-01-11 06:22:00	2021-01-15 00:47:00	2538995	1067076176	2533288	420	89	ERX4863807	PAIRED	ILLUMINA	Illumina NovaSeq 6000	ERP121228	ERS5522270	SAMEA7775030	simple	2697049	Severe acute respiratory syndrome coronavirus 2	SAMEA7775030	no	WELLCOME SANGER INSTITUTE	ERA3206683
ERR5057739	WT	2021-01-11 06:22:00	2021-01-15 00:45:00	2361405	991601189	2351294	419	88	ERX4863808	PAIRED	ILLUMINA	Illumina NovaSeq 6000	ERP121228	ERS5522271	SAMEA7775031	simple	2697049	Severe acute respiratory syndrome coronavirus 2	SAMEA7775031	no	WELLCOME SANGER INSTITUTE	ERA3206683
ERR5057742	WT	2021-01-11 06:22:00	2021-01-15 00:48:00	1614552	678456050	1610179	420	57	ERX4863811	PAIRED	ILLUMINA	Illumina NovaSeq 6000	ERP121228	ERS5522274	SAMEA7775034	simple	2697049	Severe acute respiratory syndrome coronavirus 2	SAMEA7775034	no	WELLCOME SANGER INSTITUTE	ERA3206683
ERR5057743	WT	2021-01-11 06:22:00	2021-01-15 00:44:00	1563562	656919416	1559070	420	55	ERX4863812	PAIRED	ILLUMINA	Illumina NovaSeq 6000	ERP121228	ERS5522275	SAMEA7775035	simple	2697049	Severe acute respiratory syndrome coronavirus 2	SAMEA7775035	no	WELLCOME SANGER INSTITUTE	ERA3206683
ERR5057744	WT	2021-01-11 06:22:00	2021-01-15 00:45:00	1875494	787797292	1868830	420	71	ERX4863813	PAIRED	ILLUMINA	Illumina NovaSeq 6000	ERP121228	ERS5522276	SAMEA7775036	simple	2697049	Severe acute respiratory syndrome coronavirus 2	SAMEA7775036	no	WELLCOME SANGER INSTITUTE	ERA3206683
ERR5057745	WT	2021-01-11 06:22:00	2021-01-15 00:47:00	2214071	929377941	2203900	419	87	ERX4863814	PAIRED	ILLUMINA	Illumina NovaSeq 6000	ERP121228	ERS5522277	SAMEA7775037	simple	2697049	Severe acute respiratory syndrome coronavirus 2	SAMEA7775037	no	WELLCOME SANGER INSTITUTE	ERA3206683
ERR5057751	WT	2021-01-11 06:22:00	2021-01-15 00:47:00	2632831	1104833460	2619214	419	107	ERX4863820	PAIRED	ILLUMINA	Illumina NovaSeq 6000	ERP121228	ERS5522283	SAMEA7775043	simple	2697049	Severe acute respiratory syndrome coronavirus 2	SAMEA7775043	no	WELLCOME SANGER INSTITUTE	ERA3206683
ERR5057754	WT	2021-01-11 06:22:00	2021-01-15 00:46:00	1754584	737507673	1751077	420	65	ERX4863823	PAIRED	ILLUMINA	Illumina NovaSeq 6000	ERP121228	ERS5522286	SAMEA7775046	simple	2697049	Severe acute respiratory syndrome coronavirus 2	SAMEA7775046	no	WELLCOME SANGER INSTITUTE	ERA3206683
ERR5057758	WT	2021-01-11 06:22:00	2021-01-15 00:48:00	2373954	996316597	2362614	419	96	ERX4863827	PAIRED	ILLUMINA	Illumina NovaSeq 6000	ERP121228	ERS5522290	SAMEA7775050	simple	2697049	Severe acute respiratory syndrome coronavirus 2	SAMEA7775050	no	WELLCOME SANGER INSTITUTE	ERA3206683
ERR5057760	WT	2021-01-11 06:22:00	2021-01-15 00:47:00	2307067	969372027	2301059	420	88	ERX4863829	PAIRED	ILLUMINA	Illumina NovaSeq 6000	ERP121228	ERS5522292	SAMEA7775052	simple	2697049	Severe acute respiratory syndrome coronavirus 2	SAMEA7775052	no	WELLCOME SANGER INSTITUTE	ERA3206683
ERR5057764	WT	2021-01-11 06:22:00	2021-01-15 00:47:00	1512580	635420228	1507995	420	56	ERX4863833	PAIRED	ILLUMINA	Illumina NovaSeq 6000	ERP121228	ERS5522296	SAMEA7775056	simple	2697049	Severe acute respiratory syndrome coronavirus 2	SAMEA7775056	no	WELLCOME SANGER INSTITUTE	ERA3206683
ERR5057766	WT	2021-01-11 06:22:00	2021-01-15 00:48:00	2238314	939957925	2228745	419	87	ERX4863835	PAIRED	ILLUMINA	Illumina NovaSeq 6000	ERP121228	ERS5522298	SAMEA7775058	simple	2697049	Severe acute respiratory syndrome coronavirus 2	SAMEA7775058	no	WELLCOME SANGER INSTITUTE	ERA3206683
ERR5057768	WT	2021-01-11 06:22:00	2021-01-15 00:47:00	1628779	684486625	1624338	420	58	ERX4863837	PAIRED	ILLUMINA	Illumina NovaSeq 6000	ERP121228	ERS5522300	SAMEA7775060	simple	2697049	Severe acute respiratory syndrome coronavirus 2	SAMEA7775060	no	WELLCOME SANGER INSTITUTE	ERA3206683
ERR5057769	WT	2021-01-11 06:22:00	2021-01-15 00:48:00	1611493	677203472	1606998	420	55	ERX4863838	PAIRED	ILLUMINA	Illumina NovaSeq 6000	ERP121228	ERS5522301	SAMEA7775061	simple	2697049	Severe acute respiratory syndrome coronavirus 2	SAMEA7775061	no	WELLCOME SANGER INSTITUTE	ERA3206683
ERR5057774	WT	2021-01-11 06:22:00	2021-01-15 00:49:00	2316547	973345435	2309519	420	82	ERX4863843	PAIRED	ILLUMINA	Illumina NovaSeq 6000	ERP121228	ERS5522306	SAMEA7775066	simple	2697049	Severe acute respiratory syndrome coronavirus 2	SAMEA7775066	no	WELLCOME SANGER INSTITUTE	ERA3206683
ERR5057779	WT	2021-01-11 06:22:21	00:00:00	0	0	0	0	0	ERX4863848	PAIRED	ILLUMINA	Illumina NovaSeq 6000	ERP121228	PRJEB37886	SAMEA7775071	simple	2697049	Severe acute respiratory syndrome coronavirus 2	SAMEA7775071	no	WELLCOME SANGER INSTITUTE	ERA3206683
ERR5057785	WT	2021-01-11 06:22:00	2021-01-15 00:49:00	2533134	1064540578	2527122	420	92	ERX4863854	PAIRED	ILLUMINA	Illumina NovaSeq 6000	ERP121228	ERS5522317	SAMEA7775077	simple	2697049	Severe acute respiratory syndrome coronavirus 2	SAMEA7775077	no	WELLCOME SANGER INSTITUTE	ERA3206683
ERR5057789	WT	2021-01-11 06:22:00	2021-01-15 00:49:00	2619190	1100397869	2612680	420	97	ERX4863858	PAIRED	ILLUMINA	Illumina NovaSeq 6000	ERP121228	ERS5522321	SAMEA7775081	simple	2697049	Severe acute respiratory syndrome coronavirus 2	SAMEA7775081	no	WELLCOME SANGER INSTITUTE	ERA3206683
ERR5057860	WT	2021-01-11 06:39:00	2021-01-15 00:54:00	1753071	736805161	1749692	420	62	ERX4863929	PAIRED	ILLUMINA	Illumina NovaSeq 6000	ERP121228	ERS5522392	SAMEA7775152	simple	2697049	Severe acute respiratory syndrome coronavirus 2	SAMEA7775152	no	WELLCOME SANGER INSTITUTE	ERA3206683
ERR5057867	WT	2021-01-11 06:39:00	2021-01-15 00:53:00	1583953	665801911	1580466	420	55	ERX4863936	PAIRED	ILLUMINA	Illumina NovaSeq 6000	ERP121228	ERS5522399	SAMEA7775159	simple	2697049	Severe acute respiratory syndrome coronavirus 2	SAMEA7775159	no	WELLCOME SANGER INSTITUTE	ERA3206683
ERR5057872	WT	2021-01-11 06:39:00	2021-01-15 00:54:00	1981408	832210279	1974263	420	74	ERX4863941	PAIRED	ILLUMINA	Illumina NovaSeq 6000	ERP121228	ERS5522404	SAMEA7775164	simple	2697049	Severe acute respiratory syndrome coronavirus 2	SAMEA7775164	no	WELLCOME SANGER INSTITUTE	ERA3206683
ERR5057880	WT	2021-01-11 06:39:00	2021-01-15 00:55:00	2078107	872269499	2068235	419	82	ERX4863949	PAIRED	ILLUMINA	Illumina NovaSeq 6000	ERP121228	ERS5522412	SAMEA7775172	simple	2697049	Severe acute respiratory syndrome coronavirus 2	SAMEA7775172	no	WELLCOME SANGER INSTITUTE	ERA3206683
ERR5057985	WT	2021-01-11 06:39:00	2021-01-15 02:29:00	1501302	629865160	1492470	419	61	ERX4864054	PAIRED	ILLUMINA	Illumina NovaSeq 6000	ERP121228	ERS5522517	SAMEA7775277	simple	2697049	Severe acute respiratory syndrome coronavirus 2	SAMEA7775277	no	WELLCOME SANGER INSTITUTE	ERA3206683
ERR5058293	WT	2021-01-11 04:23:00	2021-01-17 11:20:00	1687841	708025121	1677343	419	77	ERX4864362	PAIRED	ILLUMINA	Illumina NovaSeq 6000	ERP121228	ERS5522825	SAMEA7775585	simple	2697049	Severe acute respiratory syndrome coronavirus 2	SAMEA7775585	no	WELLCOME SANGER INSTITUTE	ERA3206684
ERR5058495	WT	2021-01-11 06:39:00	2021-01-15 03:58:00	1851217	776769570	1841073	419	77	ERX4864564	PAIRED	ILLUMINA	Illumina NovaSeq 6000	ERP121228	ERS5523027	SAMEA7775788	simple	2697049	Severe acute respiratory syndrome coronavirus 2	SAMEA7775788	no	WELLCOME SANGER INSTITUTE	ERA3206684
ERR5058498	WT	2021-01-11 06:39:00	2021-01-15 04:07:00	1697940	712967203	1690884	419	65	ERX4864567	PAIRED	ILLUMINA	Illumina NovaSeq 6000	ERP121228	ERS5523030	SAMEA7775791	simple	2697049	Severe acute respiratory syndrome coronavirus 2	SAMEA7775791	no	WELLCOME SANGER INSTITUTE	ERA3206684
ERR5058517	WT	2021-01-11 06:42:00	2021-01-15 04:09:00	1819520	764188058	1812757	419	72	ERX4864586	PAIRED	ILLUMINA	Illumina NovaSeq 6000	ERP121228	ERS5523049	SAMEA7775810	simple	2697049	Severe acute respiratory syndrome coronavirus 2	SAMEA7775810	no	WELLCOME SANGER INSTITUTE	ERA3206684
ERR5058586	WT	2021-01-11 06:42:00	2021-01-15 04:07:00	2256273	947753448	2248276	420	84	ERX4864655	PAIRED	ILLUMINA	Illumina NovaSeq 6000	ERP121228	ERS5523118	SAMEA7775879	simple	2697049	Severe acute respiratory syndrome coronavirus 2	SAMEA7775879	no	WELLCOME SANGER INSTITUTE	ERA3206684
ERR5058589	WT	2021-01-11 06:42:00	2021-01-15 04:10:00	2051058	861610030	2043707	420	76	ERX4864658	PAIRED	ILLUMINA	Illumina NovaSeq 6000	ERP121228	ERS5523121	SAMEA7775882	simple	2697049	Severe acute respiratory syndrome coronavirus 2	SAMEA7775882	no	WELLCOME SANGER INSTITUTE	ERA3206684
ERR5058591	WT	2021-01-11 06:42:00	2021-01-15 04:09:00	2779593	1166863507	2766788	419	110	ERX4864660	PAIRED	ILLUMINA	Illumina NovaSeq 6000	ERP121228	ERS5523123	SAMEA7775884	simple	2697049	Severe acute respiratory syndrome coronavirus 2	SAMEA7775884	no	WELLCOME SANGER INSTITUTE	ERA3206684
ERR5058593	WT	2021-01-11 06:42:00	2021-01-15 04:09:00	2748354	1154815958	2740249	420	100	ERX4864662	PAIRED	ILLUMINA	Illumina NovaSeq 6000	ERP121228	ERS5523125	SAMEA7775886	simple	2697049	Severe acute respiratory syndrome coronavirus 2	SAMEA7775886	no	WELLCOME SANGER INSTITUTE	ERA3206684
ERR5058598	WT	2021-01-11 06:42:00	2021-01-15 04:11:00	2028225	851438442	2019361	419	82	ERX4864667	PAIRED	ILLUMINA	Illumina NovaSeq 6000	ERP121228	ERS5523130	SAMEA7775891	simple	2697049	Severe acute respiratory syndrome coronavirus 2	SAMEA7775891	no	WELLCOME SANGER INSTITUTE	ERA3206684
ERR5058632	WT	2021-01-11 06:53:00	2021-01-15 04:49:00	1205765	504642900	1192328	418	56	ERX4864701	PAIRED	ILLUMINA	Illumina NovaSeq 6000	ERP121228	ERS5523164	SAMEA7775925	simple	2697049	Severe acute respiratory syndrome coronavirus 2	SAMEA7775925	no	WELLCOME SANGER INSTITUTE	ERA3206685
ERR5058702	WT	2021-01-11 06:53:00	2021-01-15 04:46:00	2208489	927626799	2199324	420	92	ERX4864771	PAIRED	ILLUMINA	Illumina NovaSeq 6000	ERP121228	ERS5523234	SAMEA7775995	simple	2697049	Severe acute respiratory syndrome coronavirus 2	SAMEA7775995	no	WELLCOME SANGER INSTITUTE	ERA3206685
ERR5058870	WT	2021-01-11 06:53:00	2021-01-15 06:59:00	2395461	1005421578	2382289	419	104	ERX4864939	PAIRED	ILLUMINA	Illumina NovaSeq 6000	ERP121228	ERS5523402	SAMEA7776163	simple	2697049	Severe acute respiratory syndrome coronavirus 2	SAMEA7776163	no	WELLCOME SANGER INSTITUTE	ERA3206685
ERR5058941	WT	2021-01-11 06:53:00	2021-01-15 06:59:00	2554384	1069887010	2529317	418	117	ERX4865010	PAIRED	ILLUMINA	Illumina NovaSeq 6000	ERP121228	ERS5523473	SAMEA7776234	simple	2697049	Severe acute respiratory syndrome coronavirus 2	SAMEA7776234	no	WELLCOME SANGER INSTITUTE	ERA3206685
ERR5058995	WT	2021-01-11 06:53:37	00:00:00	0	0	0	0	0	ERX4865064	PAIRED	ILLUMINA	Illumina NovaSeq 6000	ERP121228	PRJEB37886	SAMEA7776288	simple	2697049	Severe acute respiratory syndrome coronavirus 2	SAMEA7776288	no	WELLCOME SANGER INSTITUTE	ERA3206685
ERR5059083	WT	2021-01-11 06:53:00	2021-01-15 08:37:00	1481214	622064019	1476492	419	50	ERX4865152	PAIRED	ILLUMINA	Illumina NovaSeq 6000	ERP121228	ERS5523615	SAMEA7776376	simple	2697049	Severe acute respiratory syndrome coronavirus 2	SAMEA7776376	no	WELLCOME SANGER INSTITUTE	ERA3206685
ERR5059114	WT	2021-01-11 06:53:00	2021-01-15 08:39:00	1200457	503807117	1194627	419	42	ERX4865183	PAIRED	ILLUMINA	Illumina NovaSeq 6000	ERP121228	ERS5523646	SAMEA7776407	simple	2697049	Severe acute respiratory syndrome coronavirus 2	SAMEA7776407	no	WELLCOME SANGER INSTITUTE	ERA3206685
ERR5059133	WT	2021-01-11 06:53:00	2021-01-15 08:43:00	1622695	681395579	1616498	419	54	ERX4865202	PAIRED	ILLUMINA	Illumina NovaSeq 6000	ERP121228	ERS5523665	SAMEA7776427	simple	2697049	Severe acute respiratory syndrome coronavirus 2	SAMEA7776427	no	WELLCOME SANGER INSTITUTE	ERA3206685
ERR5059154	WT	2021-01-11 06:53:00	2021-01-15 08:46:00	2256963	948011944	2248895	420	75	ERX4865223	PAIRED	ILLUMINA	Illumina NovaSeq 6000	ERP121228	ERS5523686	SAMEA7776448	simple	2697049	Severe acute respiratory syndrome coronavirus 2	SAMEA7776448	no	WELLCOME SANGER INSTITUTE	ERA3206685
ERR5059174	WT	2021-01-11 06:53:00	2021-01-15 08:46:00	1252464	525856965	1247347	419	42	ERX4865243	PAIRED	ILLUMINA	Illumina NovaSeq 6000	ERP121228	ERS5523706	SAMEA7776468	simple	2697049	Severe acute respiratory syndrome coronavirus 2	SAMEA7776468	no	WELLCOME SANGER INSTITUTE	ERA3206685
ERR5059197	WT	2021-01-11 06:53:00	2021-01-15 08:47:00	1444086	606672715	1439666	420	50	ERX4865266	PAIRED	ILLUMINA	Illumina NovaSeq 6000	ERP121228	ERS5523729	SAMEA7776491	simple	2697049	Severe acute respiratory syndrome coronavirus 2	SAMEA7776491	no	WELLCOME SANGER INSTITUTE	ERA3206685
ERR5059219	WT	2021-01-11 06:53:00	2021-01-15 10:10:00	2126884	890921217	2108844	418	96	ERX4865288	PAIRED	ILLUMINA	Illumina NovaSeq 6000	ERP121228	ERS5523751	SAMEA7776513	simple	2697049	Severe acute respiratory syndrome coronavirus 2	SAMEA7776513	no	WELLCOME SANGER INSTITUTE	ERA3206685
ERR5059237	WT	2021-01-11 06:53:00	2021-01-15 10:11:00	1713397	719238298	1705919	419	65	ERX4865306	PAIRED	ILLUMINA	Illumina NovaSeq 6000	ERP121228	ERS5523769	SAMEA7776531	simple	2697049	Severe acute respiratory syndrome coronavirus 2	SAMEA7776531	no	WELLCOME SANGER INSTITUTE	ERA3206685
ERR5059253	WT	2021-01-11 06:53:00	2021-01-15 10:20:00	1898213	797204945	1890850	419	65	ERX4865322	PAIRED	ILLUMINA	Illumina NovaSeq 6000	ERP121228	ERS5523785	SAMEA7776547	simple	2697049	Severe acute respiratory syndrome coronavirus 2	SAMEA7776547	no	WELLCOME SANGER INSTITUTE	ERA3206685
ERR5059257	WT	2021-01-11 06:53:00	2021-01-15 10:21:00	2025449	851212206	2019729	420	68	ERX4865326	PAIRED	ILLUMINA	Illumina NovaSeq 6000	ERP121228	ERS5523789	SAMEA7776551	simple	2697049	Severe acute respiratory syndrome coronavirus 2	SAMEA7776551	no	WELLCOME SANGER INSTITUTE	ERA3206685
ERR5059274	WT	2021-01-11 06:53:00	2021-01-15 10:24:00	2474436	1039414334	2466245	420	88	ERX4865343	PAIRED	ILLUMINA	Illumina NovaSeq 6000	ERP121228	ERS5523806	SAMEA7776568	simple	2697049	Severe acute respiratory syndrome coronavirus 2	SAMEA7776568	no	WELLCOME SANGER INSTITUTE	ERA3206685
ERR5059283	WT	2021-01-11 06:53:00	2021-01-15 10:29:00	3030904	1273185960	3019805	420	103	ERX4865352	PAIRED	ILLUMINA	Illumina NovaSeq 6000	ERP121228	ERS5523815	SAMEA7776577	simple	2697049	Severe acute respiratory syndrome coronavirus 2	SAMEA7776577	no	WELLCOME SANGER INSTITUTE	ERA3206685
ERR5059285	WT	2021-01-11 06:53:00	2021-01-15 10:31:00	2834460	1190930805	2826026	420	93	ERX4865354	PAIRED	ILLUMINA	Illumina NovaSeq 6000	ERP121228	ERS5523817	SAMEA7776579	simple	2697049	Severe acute respiratory syndrome coronavirus 2	SAMEA7776579	no	WELLCOME SANGER INSTITUTE	ERA3206685
ERR5059286	WT	2021-01-11 06:53:00	2021-01-15 10:30:00	2494330	1047597145	2484898	419	86	ERX4865355	PAIRED	ILLUMINA	Illumina NovaSeq 6000	ERP121228	ERS5523818	SAMEA7776580	simple	2697049	Severe acute respiratory syndrome coronavirus 2	SAMEA7776580	no	WELLCOME SANGER INSTITUTE	ERA3206685
ERR5059295	WT	2021-01-11 06:53:00	2021-01-15 10:30:00	2095462	879809229	2086907	419	71	ERX4865364	PAIRED	ILLUMINA	Illumina NovaSeq 6000	ERP121228	ERS5523827	SAMEA7776589	simple	2697049	Severe acute respiratory syndrome coronavirus 2	SAMEA7776589	no	WELLCOME SANGER INSTITUTE	ERA3206685
